# Supplementary material for: Characterisation of full-length cDNA sequences provides insights into the Eimeria tenellatranscriptome
Source: BMC Genomics. 2012 Jan 13;13:21. doi: 10.1186/1471-2164-13-21 (PMC3315734; doi:10.1186/1471-2164-13-21)
Supplement: Additional file 1 — BLASTX results of Eimeria tenella unique transcripts. List of Eimeria tenella unique transcripts with significant matches to sequences in the non-redundant GenBank database together with the corresponding E value, accession number, putative identity and organism. [file 1471-2164-13-21-S1.XLSX]

## Sheet: Sheet1
UT Name	E Value	Accession Number	Putative Identity	Organism
cn1	1e-129	CBZ50196	smc2 protein	Neospora caninum Liverpool
cn1044	3e-22	XP_002364374	hypothetical protein TGME49_111320	Toxoplasma gondii VEG
cn1049	1e-40	XP_002367777	AN1-like Zinc finger-containing protein	Toxoplasma gondii VEG
cn1050	1e-26	XP_002367777	AN1-like Zinc finger-containing protein	Toxoplasma gondii VEG
cn1065	1e-61	CBZ53155	myosin light chain TgMLC1, putative	Neospora caninum Liverpool
cn1070	1e-19	XP_001238613	conserved hypothetical protein	Eimeria tenella
cn1093	2e-23	XP_001238613	conserved hypothetical protein	Eimeria tenella
cn1094	2e-09	XP_001238622	hypothetical protein	Eimeria tenella
cn1095	2e-23	XP_001238613	conserved hypothetical protein	Eimeria tenella
cn1096	3e-23	XP_001238613	conserved hypothetical protein	Eimeria tenella
cn110	2e-30	EEE19763	conserved hypothetical protein	Toxoplasma gondii VEG
cn1107	1e-81	CAE52312	surface antigen 22	Eimeria tenella
cn1108	1e-102	CAE52305	surface antigen 19	Eimeria tenella
cn1152	3e-30	XP_001238678	conserved hypothetical protein	Eimeria tenella
cn1153	4e-46	XP_001238678	conserved hypothetical protein	Eimeria tenella
cn1187	1e-135	CAE52311	surface antigen 15	Eimeria tenella
cn1192	3e-20	EEE30645	conserved hypothetical protein	Toxoplasma gondii VEG
cn1193	5e-10	EEE30645	conserved hypothetical protein	Toxoplasma gondii VEG
cn1232	3e-21	XP_002368302	erv1-alr family domain-containing protein, conserved	Toxoplasma gondii VEG
cn1247	1e-22	EEE32249	conserved hypothetical protein	Toxoplasma gondii VEG
cn1262	1e-56	CBZ49886	U3 small nucleolar ribonucleoprotein protein IMP3, putative	Neospora caninum Liverpool
cn1290	4e-48	XP_002371424	hypothetical protein TGME49_082180	Toxoplasma gondii VEG
cn1295	3e-70	CBZ55065	zinc finger MYND domain-containing protein, putative	Neospora caninum Liverpool
cn1317	1e-17	CBZ51301	high mobility group protein	Neospora caninum Liverpool
cn133	4e-53	XP_002368705	40S ribosomal protein S0-A, putative	Toxoplasma gondii VEG
cn1333	1e-40	XP_002371564	hypothetical protein TGME49_020390	Toxoplasma gondii VEG
cn134	2e-93	CBZ54372	hypothetical protein NCLIV_048020	Neospora caninum Liverpool
cn1351	5e-83	XP_002366423	splicing factor 3A subunit 2, putative	Toxoplasma gondii VEG
cn137	3e-56	CBZ55837	thioredoxin-dependent peroxide reductase, mitochondrial	Neospora caninum Liverpool
cn139	5e-19	XP_001385717	hypothetical protein PICST_48859	Scheffersomyces stipitis CBS 6054
cn145	2e-13	XP_001610609	splicing factor, arginine/serine-rich 3	Babesia bovis
cn146	7e-23	CBZ49589	conserved hypothetical protein	Neospora caninum Liverpool
cn1471	9e-07	EEE24137	conserved hypothetical protein	Toxoplasma gondii GT1
cn15	2e-10	CBZ51742	conserved hypothetical protein	Neospora caninum Liverpool
cn1532	1e-66	EEE19799	vacuolar ATP synthase subunit D, putative	Toxoplasma gondii VEG
cn1560	1e-09	CBZ54684	conserved hypothetical protein	Neospora caninum Liverpool
cn1561	6e-18	EEE33355	conserved hypothetical protein	Toxoplasma gondii VEG
cn1583	0	XP_002366379	60S ribosomal protein L3, putative	Toxoplasma gondii VEG
cn16	3e-62	ABM89551	actin depolymerizing factor	Eimeria tenella
cn1607	2e-13	EEE32262	conserved hypothetical protein	Toxoplasma gondii VEG
cn1651	2e-18	XP_002584263	triosephosphate isomerase	Uncinocarpus reesii 1704
cn1652	3e-14	XP_001239740	hypothetical protein CIMG_09361	Coccidioides posadasii str. Silveira
cn1676	5e-93	EEE26724	nuclear movement domain-containing protein, putative	Toxoplasma gondii GT1
cn1686	1e-14	XP_002401344	prefoldin, putative	Ixodes scapularis
cn1687	6e-09	XP_002364983	prefoldin subunit 3, putative	Toxoplasma gondii VEG
cn1688	7e-37	XP_002364983	prefoldin subunit 3, putative	Toxoplasma gondii VEG
cn171	1e-117	CBZ52065	YGR231Cp-like protein	Neospora caninum Liverpool
cn178	1e-118	CAE52298	surface antigen 8	Eimeria tenella
cn1784	4e-42	EEE25983	conserved hypothetical protein	Toxoplasma gondii GT1
cn1826	2e-35	CAE52304	surface antigen 13	Eimeria tenella
cn1827	4e-65	CAE52304	surface antigen 13	Eimeria tenella
cn1828	1e-76	CAE52304	surface antigen 13	Eimeria tenella
cn1834	5e-13	CBZ52871	46 kDa FK506-binding nuclear protein, putative	Neospora caninum Liverpool
cn1835	3e-21	EEE25180	46 kDa FK506-binding nuclear protein, putative	Toxoplasma gondii GT1
cn1917	2e-34	XP_002368153	small heat shock protein 20	Toxoplasma gondii VEG
cn192	2e-22	CBZ50672	TB2/DP1, HVA22 domain-containing protein, putative	Neospora caninum Liverpool
cn213	2e-22	CBZ55438	conserved hypothetical protein	Neospora caninum Liverpool
cn214	2e-18	CBZ55438	conserved hypothetical protein	Neospora caninum Liverpool
cn22	1e-07	EEE29656	conserved hypothetical protein	Toxoplasma gondii VEG
cn226	7e-25	XP_002365895	small nuclear ribonucleoprotein, putative	Toxoplasma gondii VEG
cn241	1e-21	EEE31021	RNA-binding protein, putative	Toxoplasma gondii VEG
cn25	6e-19	EFW42587	predicted protein	Capsaspora owczarzaki ATCC 30864
cn253	2e-38	XP_002366992	ubiquitin / ribosomal protein S27a fusion protein, putative	Toxoplasma gondii VEG
cn260	1e-102	XP_002364671	60S ribosomal protein L7, putative	Toxoplasma gondii VEG
cn263	6e-37	CBZ52044	breast carcinoma amplified sequence 2	Neospora caninum Liverpool
cn264	1e-106	XP_002367181	GTP-binding nuclear protein RAN/TC4, putative	Neospora caninum Liverpool
cn279	2e-47	CBZ56322	hypothetical protein NCLIV_067470	Neospora caninum Liverpool
cn28	4e-10	XP_002368666	hypothetical protein TGME49_065370	Toxoplasma gondii VEG
cn29	3e-16	EEE29660	conserved hypothetical protein	Toxoplasma gondii VEG
cn292	1e-100	XP_002367916	conserved hypothetical protein	Toxoplasma gondii VEG
cn3	4e-56	ABC50099	rhomboid-like protein	Eimeria tenella
cn30	9e-70	AAT97352	large subunit ribosomal protein L23	Eimeria tenella
cn301	1e-67	CBZ51796	hypothetical protein NCLIV_015880	Neospora caninum Liverpool
cn309	1e-25	ABV22433	glutaredoxin-related protein	Oxyrrhis marina
cn310	2e-07	CBZ53081	hypothetical protein NCLIV_028700	Neospora caninum Liverpool
cn311	4e-07	CBZ53081	hypothetical protein NCLIV_028700	Neospora caninum Liverpool
cn321	5e-51	XP_002368808	ribosomal protein L32, putative	Toxoplasma gondii VEG
cn326	2e-18	XP_678175	hypothetical protein	Plasmodium berghei
cn329	1e-18	CBZ50122	14 kDa phosphohistidine phosphatase, putative	Neospora caninum Liverpool
cn341	3e-27	XP_002370865	40S ribosomal protein S24, putative	Toxoplasma gondii VEG
cn342	1e-56	ADX36370	hypothetical protein	Eimeria tenella
cn365	1e-57	CBZ54206	hypothetical protein NCLIV_046390	Neospora caninum Liverpool
cn37	2e-65	CBZ50404	hypothetical protein NCLIV_008730	Neospora caninum Liverpool
cn38	5e-33	CBZ50093	hypothetical protein NCLIV_005690	Neospora caninum Liverpool
cn42	1e-17	CBZ55348	ATP synthase epsilon chain, putative	Neospora caninum Liverpool
cn439	3e-62	CBZ53846	30S ribosomal protein S15P/S13e	Neospora caninum Liverpool
cn442	6e-55	CAE52299	surface antigen 11	Eimeria tenella
cn449	3e-15	EEE21540	hypothetical protein TGGT1_004240	Toxoplasma gondii VEG
cn450	1e-20	EEE26389	conserved hypothetical protein	Toxoplasma gondii GT1
cn452	2e-62	CBZ49530	ranbp1 domain containing protein	Neospora caninum Liverpool
cn457	9e-61	EEE31363	proteasome subunit beta type, putative	Toxoplasma gondii VEG
cn480	4e-28	CAE52304	surface antigen 13	Eimeria tenella
cn481	1e-26	CAE52306	surface antigen 14	Eimeria tenella
cn483	2e-33	XP_002371469	enhancer of rudimentary, putative	Toxoplasma gondii VEG
cn486	3e-41	ABR53732	surface antigen 10	Eimeria tenella
cn491	8e-30	CBZ50617	mgc81714 protein	Neospora caninum Liverpool
cn492	1e-12	CBZ50617	mgc81714 protein	Neospora caninum Liverpool
cn502	1e-101	XP_001238658	cytochrome c oxidase subunit, putative	Eimeria tenella
cn513	8e-78	CAE52298	surface antigen 8	Eimeria tenella
cn519	2e-78	CBZ55177	hypothetical protein NCLIV_056020	Neospora caninum Liverpool
cn547	4e-74	XP_002364619	proteasome subunit beta type 3, putative	Toxoplasma gondii VEG
cn549	1e-114	CAE52299	surface antigen 11	Eimeria tenella
cn556	2e-74	CAE52300	surface antigen 9	Eimeria tenella
cn562	1e-34	CBZ50244	hypothetical protein NCLIV_007180	Neospora caninum Liverpool
cn575	1e-114	Q5EY89	60S ribosomal protein L5	Eimeria tenella
cn576	2e-16	Q5EY89	60S ribosomal protein L5	Eimeria tenella
cn577	1e-176	Q5EY89	60S ribosomal protein L5	Eimeria tenella
cn582	2e-88	CBZ55190	conserved hypothetical protein	Neospora caninum Liverpool
cn584	2e-64	XP_002366266	cAMP-dependent protein kinase catalytic subunit, putative	Toxoplasma gondii VEG
cn591	3e-40	CBZ54315	50S ribosomal protein L13, putative	Neospora caninum Liverpool
cn598	4e-67	XP_002368378	60s ribosomal protein L19, putative	Toxoplasma gondii VEG
cn599	2e-17	CBZ52644	conserved hypothetical protein	Neospora caninum Liverpool
cn619	4e-84	XP_002367195	40S ribosomal protein S9, putative	Toxoplasma gondii VEG
cn636	2e-24	CBZ55259	60S ribosomal protein L7a, putative	Neospora caninum Liverpool
cn637	1e-71	CBZ52959	hypothetical protein NCLIV_027480	Neospora caninum Liverpool
cn649	1e-82	XP_002370866	60S ribosomal protein L10a, putative	Toxoplasma gondii VEG
cn659	1e-43	XP_002368785	60S ribosomal protein L14, putative	Toxoplasma gondii VEG
cn660	3e-21	EEE19711	60S ribosomal protein L14, putative	Toxoplasma gondii GT1
cn661	1e-14	CBZ56074	conserved hypothetical protein	Neospora caninum Liverpool
cn666	8e-35	XP_002258556	hypothetical protein, conserved in Apicomplexan species	Plasmodium knowlesi strain H
cn671	0	CAB52368	microneme protein 5	Eimeria tenella
cn678	6e-07	XP_804789	R27-2 protein	Trypanosoma cruzi
cn692	4e-12	XP_001238612	hypothetical protein	Eimeria tenella
cn702	2e-75	XP_002367258	calmodulin	Neospora caninum Liverpool
cn708	9e-24	XP_002367305	ATP synthase lipid-binding protein, putative	Toxoplasma gondii VEG
cn757	3e-58	CBZ51268	zgc:55448	Neospora caninum Liverpool
cn761	3e-95	CBZ55656	ubiquitin	Neospora caninum Liverpool
cn763	3e-45	CBZ52734	conserved hypothetical protein	Neospora caninum Liverpool
cn79	1e-62	CBZ50398	ribosomal protein L11, putative	Neospora caninum Liverpool
cn794	2e-09	XP_002371827	hypothetical protein TGME49_012260	Toxoplasma gondii ME49
cn80	3e-26	CBZ50398	ribosomal protein L11, putative	Neospora caninum Liverpool
cn802	1e-112	CBZ52320	hypothetical protein NCLIV_021080	Neospora caninum Liverpool
cn81	3e-22	CBZ50398	ribosomal protein L11, putative	Neospora caninum Liverpool
cn812	4e-35	XP_001613358	hydroxyacyl glutathione hydrolase	Plasmodium vivax
cn813	1e-45	XP_001613358	hydroxyacyl glutathione hydrolase	Plasmodium vivax
cn815	3e-35	XP_001613358	hydroxyacyl glutathione hydrolase	Plasmodium vivax
cn816	2e-77	CBZ52567	hydroxyacylglutathione hydrolase, putative	Neospora caninum Liverpool
cn833	7e-52	XP_002371830	40s ribosomal protein s19, putative	Toxoplasma gondii VEG
cn845	1e-45	XP_002370071	serine/threonine protein phosphatase, putative	Toxoplasma gondii ME49
cn851	2e-28	XP_002367917	p25-alpha domain-containing protein	Toxoplasma gondii VEG
cn857	2e-46	XP_001238614	conserved hypothetical protein	Eimeria tenella
cn858	2e-21	XP_001238613	conserved hypothetical protein	Eimeria tenella
cn874	3e-41	EEE24725	conserved hypothetical protein	Toxoplasma gondii VEG
cn875	7e-91	EEE24725	conserved hypothetical protein	Toxoplasma gondii VEG
cn887	4e-19	CBZ50068	mog1 protein, putative	Neospora caninum Liverpool
cn900	5e-91	XP_002370322	vacuolar ATP synthase subunit E, putative	Toxoplasma gondii VEG
cn91	3e-16	CCA30174	hypothetical protein NCLIV_069460	Neospora caninum Liverpool
cn910	1e-74	CAE52296	surface antigen 4	Eimeria tenella
cn92	3e-73	XP_002369738	hypothetical protein, conserved	Toxoplasma gondii VEG
cn924	1e-100	CAI72624	SERPIN1 protein precursor	Eimeria tenella
cn946	4e-20	XP_002364640	branched-chain alpha-keto acid dehydrogenase E1 component beta chain, putative	Toxoplasma gondii VEG
cn957	2e-22	XP_002364691	prefoldin subunit 5, putative	Toxoplasma gondii VEG
cn958	3e-49	CBZ52639	conserved hypothetical protein	Neospora caninum Liverpool
cn961	1e-133	CAE52295	surface antigen 12	Eimeria tenella
cn962	1e-64	CAE52294	surface antigen 7	Eimeria tenella
cn963	1e-45	CAE52293	surface antigen 5	Eimeria tenella
cn974	1e-71	XP_002368555	60s ribosomal protein L13a, putative	Toxoplasma gondii VEG
cn976	5e-49	CBZ54223	elongation factor 1-beta	Neospora caninum Liverpool
cn977	7e-74	XP_002366763	40S ribosomal protein S5, putative	Toxoplasma gondii VEG
cn98	3e-25	CBZ54221	reticulon domain-containing protein, putative	Neospora caninum Liverpool
cn981	2e-22	CBZ53016	conserved hypothetical protein	Neospora caninum Liverpool
ln1	4e-76	CBZ55190	conserved hypothetical protein	Neospora caninum Liverpool
ln100	3e-18	XP_001238613	conserved hypothetical protein	Eimeria tenella
ln1000	7e-93	CBZ50516	SNF2 family N-terminal domain-containing protein	Neospora caninum Liverpool
ln1005	2e-13	CBZ53364	hypothetical protein NCLIV_031510	Neospora caninum Liverpool
ln1007	7e-46	EEE25301	conserved hypothetical protein	Toxoplasma gondii GT1
ln1008	1e-60	XP_002365242	hypothetical protein TGME49_060790	Toxoplasma gondii VEG
ln101	2e-35	CBZ51235	hypothetical protein NCLIV_043020	Neospora caninum Liverpool
ln1010	7e-09	CAF89534	unnamed protein product	Tetraodon nigroviridis
ln1011	1e-08	CBZ53149	conserved hypothetical protein	Neospora caninum Liverpool
ln1016	2e-46	AAU93915	coronin	Toxoplasma gondii
ln102	3e-33	XP_002371325	DNA-directed RNA polymerases III, 39 kDa polypeptide, putative	Toxoplasma gondii VEG
ln1020	4e-19	XP_726536	adenylosuccinate lyase	Plasmodium yoelii yoelii
ln1021	3e-45	XP_002369780	TCP-1/cpn60 family chaperonin, putative	Toxoplasma gondii VEG
ln1022	2e-28	XP_002368504	RER1 protein, putative	Toxoplasma gondii VEG
ln1025	3e-19	EEE34077	pyroglutamyl-peptidase I, putative	Toxoplasma gondii VEG
ln1027	4e-10	CBZ53920	hypothetical protein NCLIV_037020	Neospora caninum Liverpool
ln1029	7e-15	XP_628541	unconventional myosin	Cryptosporidium parvum Iowa II
ln1030	4e-29	EEE26701	CAF1 ribonuclease family protein	Toxoplasma gondii GT1
ln1031	9e-14	CBZ50557	hypothetical protein NCLIV_010260	Neospora caninum Liverpool
ln1033	7e-17	CBZ54135	hypothetical protein NCLIV_045670	Neospora caninum Liverpool
ln1035	1e-88	CBZ55757	human pleiotropic regulator 1 (PRL1homolog, Arabidopsis)(PLRG1)	Neospora caninum Liverpool
ln104	2e-47	CBZ54139	hypothetical protein NCLIV_045710	Neospora caninum Liverpool
ln1041	3e-19	NP_502655	ribosomal protein, large subunit family member (rpl-18)	Caenorhabditis elegans
ln1042	5e-14	XP_679647	hypothetical protein	Plasmodium berghei
ln1043	3e-07	XP_001610431	WD domain, G-beta repeat containing protein	Babesia bovis
ln1044	2e-12	XP_001881167	predicted protein	Laccaria bicolor S238N-H82
ln1046	1e-35	CBZ51987	TGF-beta-inducible nuclear protein 1, putative	Neospora caninum Liverpool
ln1049	5e-07	EEE30928	conserved hypothetical protein	Toxoplasma gondii VEG
ln105	5e-30	CBZ56413	dynein intermediate chain, putative	Neospora caninum Liverpool
ln1051	2e-29	XP_002780887	conserved hypothetical protein	Perkinsus marinus ATCC 50983
ln1056	2e-14	XP_002767144	centromere protein a, putative	Perkinsus marinus ATCC 50983
ln1058	1e-17	EEE22822	SET domain-containing protein, putative	Toxoplasma gondii GT1
ln1059	1e-16	CBZ56038	signal peptidase complex subunit 3, putative	Neospora caninum Liverpool
ln1062	1e-34	CBZ51425	ribose-phosphate pyrophosphokinase	Neospora caninum Liverpool
ln1063	3e-36	CAJ20495	peptide chain release factor 1, putative	Toxoplasma gondii GT1
ln1066	1e-29	CAM32840	peptidylprolyl isomerase	Eimeria tenella
ln1068	3e-34	CBZ52621	glutamyl-tRNA synthetase, putative	Neospora caninum Liverpool
ln107	2e-23	XP_002367627	hypothetical protein, conserved	Toxoplasma gondii VEG
ln1071	2e-31	CBZ51299	WD domain, G-beta repeat-containing protein, putative	Neospora caninum Liverpool
ln1075	2e-17	CBZ51270	U3 snoRNP protein	Neospora caninum Liverpool
ln1076	4e-17	EEE25828	eukaryotic translation initiation factor 2B, putative	Toxoplasma gondii GT1
ln1077	8e-38	CBZ51027	conserved hypothetical protein	Neospora caninum Liverpool
ln1078	1e-06	ABK25089	unknown	Picea sitchensis
ln1079	5e-11	CBZ54339	conserved hypothetical protein	Neospora caninum Liverpool
ln1080	2e-12	XP_002366705	1-acyl-sn-glycerol-3-phosphate acyltransferase, putative	Toxoplasma gondii VEG
ln1081	5e-20	CBZ52552	hypothetical protein NCLIV_023400	Neospora caninum Liverpool
ln1083	7e-27	CBZ54672	hypothetical protein NCLIV_050990	Neospora caninum Liverpool
ln1085	3e-13	CBZ49630	klla0c10076p	Neospora caninum Liverpool
ln1086	3e-66	EEE19372	hypothetical protein TGGT1_094940	Toxoplasma gondii VEG
ln1087	7e-08	YP_004144732	carbonic anhydrase	Mesorhizobium opportunistum WSM2075
ln1089	5e-15	EEE23157	conserved hypothetical protein	Toxoplasma gondii GT1
ln1093	2e-52	CAE52298	surface antigen 8	Eimeria tenella
ln1094	3e-52	XP_002368402	mu1 adaptin	Toxoplasma gondii VEG
ln1096	5e-10	CBZ54171	hypothetical protein NCLIV_046030	Neospora caninum Liverpool
ln1097	8e-39	EEE32876	conserved hypothetical protein	Toxoplasma gondii VEG
ln110	9e-18	XP_002368220	RNA polymerase, putative	Toxoplasma gondii VEG
ln1100	6e-58	CBZ52928	conserved hypothetical protein	Neospora caninum Liverpool
ln1101	6e-19	EEE34000	tRNA-dihydrouridine synthase, putative	Toxoplasma gondii VEG
ln1102	3e-22	EEE24975	conserved hypothetical protein	Toxoplasma gondii VEG
ln1103	2e-60	EEE20556	succinate dehydrogenase, putative	Toxoplasma gondii VEG
ln1106	8e-24	EEE22130	alr/erv, putative	Toxoplasma gondii GT1
ln1109	9e-36	XP_002364949	hypothetical protein TGME49_057020	Toxoplasma gondii VEG
ln111	9e-40	EEE19157	zinc finger protein ZPR1, putative	Toxoplasma gondii GT1
ln1110	2e-09	CCA30143	thiosulfate sulfurtransferase	Neospora caninum Liverpool
ln1113	2e-34	CBZ54350	hypothetical protein NCLIV_047810	Neospora caninum Liverpool
ln1116	2e-29	XP_002367610	hypothetical protein TGME49_003280	Toxoplasma gondii VEG
ln1118	2e-15	CBZ53222	sugar permease, putative	Neospora caninum Liverpool
ln1120	1e-08	XP_728508	hypothetical protein	Plasmodium yoelii yoelii
ln1121	2e-23	CBZ51495	hypothetical protein NCLIV_012890	Neospora caninum Liverpool
ln1126	7e-21	XP_002365498	acyl carrier protein	Toxoplasma gondii VEG
ln1128	5e-22	XP_002365740	hypothetical protein TGME49_070740	Toxoplasma gondii ME49
ln1129	3e-25	CBZ56326	conserved hypothetical protein	Neospora caninum Liverpool
ln113	7e-20	CBZ52834	DIS3-like exonuclease 1	Neospora caninum Liverpool
ln1131	2e-27	CBZ51824	hypothetical protein NCLIV_016160	Neospora caninum Liverpool
ln1133	5e-23	EFN89051	hypothetical protein EAI_08445	Harpegnathos saltator
ln1134	4e-20	EEE30493	fucose synthetase, putative	Toxoplasma gondii VEG
ln114	2e-39	XP_002369782	malate dehydrogenase, putative	Toxoplasma gondii VEG
ln116	2e-42	CBZ52432	hypothetical protein NCLIV_022210	Neospora caninum Liverpool
ln117	6e-07	CBZ53957	hypothetical protein NCLIV_037390	Neospora caninum Liverpool
ln119	3e-14	EEE20676	programmed cell death protein, putative	Toxoplasma gondii GT1
ln12	4e-24	EEE25271	conserved hypothetical protein	Toxoplasma gondii GT1
ln122	5e-37	CBZ54931	50S ribosomal protein L4P	Neospora caninum Liverpool
ln123	1e-66	CBZ50660	hypothetical protein NCLIV_011270	Neospora caninum Liverpool
ln13	1e-10	EEE25052	conserved hypothetical protein	Toxoplasma gondii VEG
ln131	1e-36	EEE21790	U2 snRNP auxiliary factor, putative	Toxoplasma gondii VEG
ln132	3e-48	EEE29936	transketolase, putative	Toxoplasma gondii VEG
ln133	1e-30	XP_953570	hypothetical protein	Theileria annulata
ln134	3e-28	CBZ50808	sm protein	Neospora caninum Liverpool
ln136	2e-11	CBZ50652	moz/SAS family protein	Neospora caninum Liverpool
ln137	7e-18	CBZ55617	hypothetical protein NCLIV_060420	Neospora caninum Liverpool
ln138	6e-23	EEE23500	26S proteasome AAA-ATPase subunit RPT1, putative	Toxoplasma gondii GT1
ln139	1e-120	ADP36999	glyceraldehyde-3-phosphate dehydrogenase	Eimeria tenella
ln14	5e-33	CBZ52031	50S ribosomal protein L3, putative	Neospora caninum Liverpool
ln142	1e-15	CBZ51285	pseudouridine synthase	Neospora caninum Liverpool
ln143	3e-19	EEE34294	RNA binding motif-containing protein, putative	Toxoplasma gondii VEG
ln145	3e-29	XP_002364551	DnaJ domain-containing protein	Toxoplasma gondii VEG
ln146	1e-21	CBZ53319	conserved hypothetical protein	Neospora caninum Liverpool
ln147	2e-29	EGG01188	hypothetical protein MELLADRAFT_92705	Melampsora larici-populina 98AG31
ln151	1e-142	CAE52303	surface antigen 16	Eimeria tenella
ln152	1e-11	ACO15201	proline synthetase co-transcribed bacterial homolog protein	Caligus clemensi
ln153	2e-32	XP_002372060	eukaryotic translation initiation factor 3 subunit 7, putative	Toxoplasma gondii VEG
ln155	2e-49	B9PGU1	ATPase ASNA1 homolog	Toxoplasma gondii GT1
ln158	2e-09	EFN82119	hypothetical protein EAI_09515	Harpegnathos saltator
ln160	2e-35	XP_002365245	hypothetical protein TGME49_060820	Toxoplasma gondii
ln161	1e-119	CAE52297	surface antigen 6	Eimeria tenella
ln162	2e-28	CBZ53600	hypothetical low complexity protein	Neospora caninum Liverpool
ln163	1e-36	CBZ55797	glutaminyl-tRNA synthetase	Neospora caninum Liverpool
ln164	4e-83	XP_002367409	seryl-tRNA synthetase, putative	Toxoplasma gondii VEG
ln165	4e-08	XP_733450	hypothetical protein	Plasmodium chabaudi chabaudi
ln166	5e-39	EEE20620	formin binding protein, putative	Toxoplasma gondii GT1
ln17	7e-66	XP_002365557	WD domain, G-beta repeat-containing protein	Toxoplasma gondii VEG
ln170	1e-101	CBZ55050	hypothetical protein NCLIV_054750	Neospora caninum Liverpool
ln172	7e-17	EEE30183	WW domain U1 zinc finger protein domain-containing protein, putative	Toxoplasma gondii VEG
ln173	8e-42	EEE30379	peptidyl-prolyl isomerase, putative	Toxoplasma gondii VEG
ln174	1e-149	CAE52310	surface antigen 20	Eimeria tenella
ln175	7e-82	EEE23965	conserved hypothetical protein	Toxoplasma gondii GT1
ln177	7e-42	CBZ50560	c8orf53 homolog	Neospora caninum Liverpool
ln179	3e-78	ACR44938	heat shock protein	Eimeria tenella
ln180	3e-29	CBZ53151	actin-like family protein ARP6, putative	Neospora caninum Liverpool
ln181	1e-14	XP_727493	hypothetical protein	Plasmodium yoelii yoelii
ln182	1e-27	EEE22726	conserved hypothetical protein	Toxoplasma gondii GT1
ln184	1e-16	XP_002365582	citrate synthase, putative	Toxoplasma gondii ME49
ln186	9e-37	CBZ56391	hypothetical protein NCLIV_068150	Neospora caninum Liverpool
ln187	2e-49	ABQ41429	unknown	Eimeria tenella
ln188	4e-17	CBZ53065	conserved hypothetical protein	Neospora caninum Liverpool
ln189	2e-42	CBZ54866	Myb1 protein	Neospora caninum Liverpool
ln190	2e-35	EEE26768	nuclear protein skip, putative	Toxoplasma gondii GT1
ln194	3e-21	EEE28591	hypothetical protein TGVEG_108060	Toxoplasma gondii VEG
ln195	7e-14	XP_002367031	CRAL/TRIO domain-containing protein	Toxoplasma gondii VEG
ln197	3e-08	CBZ50800	DnaJ domain-containing protein, putative	Neospora caninum Liverpool
ln199	7e-18	CBZ52368	hypothetical protein NCLIV_021560	Neospora caninum Liverpool
ln20	3e-11	XP_002364407	hypothetical protein TGME49_111750	Toxoplasma gondii VEG
ln202	3e-31	CBZ55903	hypothetical protein NCLIV_063290	Neospora caninum Liverpool
ln203	2e-09	CCA30113	RNA polymerase II assessory factor Cdc73p	Neospora caninum Liverpool
ln204	6e-17	EEE21641	zinc finger protein-containing protein p48znf, putative	Toxoplasma gondii VEG
ln205	8e-47	EEE30983	O-sialoglycoprotein endopeptidase, putative	Toxoplasma gondii VEG
ln206	6e-64	XP_002366991	hypothetical protein TGME49_045610	Toxoplasma gondii VEG
ln208	4e-31	EEE30024	lipoamide acyltransferase component of branched-chain alpha-keto dehyrogenase complex, putative	Toxoplasma gondii VEG
ln209	5e-25	XP_002368261	phospholipase A2 activating protein, putative	Toxoplasma gondii ME49
ln21	4e-09	ACJ11219	microneme protein 3	Eimeria tenella
ln210	8e-22	XP_002371403	hypothetical protein, conserved	Toxoplasma gondii VEG
ln213	1e-46	EEE27464	apical membrane antigen, putative	Toxoplasma gondii VEG
ln214	2e-30	EEE26485	hypothetical protein TGGT1_110320	Toxoplasma gondii GT1
ln215	7e-14	XP_002370949	RNA methyltransferase, putative	Toxoplasma gondii VEG
ln216	9e-67	XP_002365450	vacuolar protein sorting 26, putative	Toxoplasma gondii VEG
ln218	1e-36	EEE30259	conserved hypothetical protein	Toxoplasma gondii VEG
ln219	2e-69	EEE27039	50S ribosomal protein L3, putative	Toxoplasma gondii GT1
ln22	9e-69	CBZ53868	hypothetical protein NCLIV_036500	Neospora caninum Liverpool
ln222	3e-28	EEE23254	DNA-directed RNA polymerase I, putative	Toxoplasma gondii GT1
ln223	1e-27	CBZ51220	hypothetical protein NCLIV_042870	Neospora caninum Liverpool
ln224	6e-52	CBZ51722	hypothetical protein NCLIV_015160	Neospora caninum Liverpool
ln225	2e-53	CBZ55949	calmodulin	Neospora caninum Liverpool
ln226	3e-55	EEE26588	chaperonin containing t-complex protein 1, delta subunit, tcpd, putative	Toxoplasma gondii GT1
ln228	2e-48	CBZ54797	succinate dehydrogenase iron-sulfur subunit	Neospora caninum Liverpool
ln229	9e-86	CAA81135	heat shock protein	Eimeria acervulina
ln23	3e-39	CBZ55692	acid phosphatase, putative	Neospora caninum Liverpool
ln230	1e-14	CBZ53842	ubiquitin fusion-degradation protein (ISS)	Neospora caninum Liverpool
ln231	9e-47	XP_002369044	U2 snRNP auxiliary factor small subunit, putative	Toxoplasma gondii VEG
ln233	2e-73	EEE21101	40S ribosomal protein S4, putative	Toxoplasma gondii VEG
ln234	1e-34	EEE28226	DNA repair enzyme, putative	Toxoplasma gondii VEG
ln235	3e-66	CBZ53279	TCP-1/cpn60 family chaperonin, putative	Neospora caninum Liverpool
ln241	2e-39	EEE27358	polyadenylate-binding protein, putative	Toxoplasma gondii VEG
ln242	6e-20	XP_002773691	splicing factor, putative	Perkinsus marinus ATCC 50983
ln243	2e-91	CBZ55526	RNase L inhibitor	Neospora caninum Liverpool
ln248	8e-11	XP_001238622	hypothetical protein	Eimeria tenella
ln249	7e-27	EEE25549	conserved hypothetical protein	Toxoplasma gondii GT1
ln254	1e-09	CBZ54383	conserved hypothetical protein	Neospora caninum Liverpool
ln255	1e-63	XP_001238710	hypothetical protein	Eimeria tenella
ln256	3e-13	CBZ52143	conserved hypothetical protein	Neospora caninum Liverpool
ln257	5e-49	CBZ52789	ankyrin repeat-containing protein, putative	Neospora caninum Liverpool
ln258	6e-25	EEE19541	conserved hypothetical protein	Toxoplasma gondii GT1
ln26	9e-48	EEE23290	DHHC domain-containing protein, putative	Toxoplasma gondii GT1
ln260	1e-50	XP_001238615	reverse transcriptase	Eimeria tenella
ln262	4e-12	CBZ53674	conserved hypothetical protein	Neospora caninum Liverpool
ln263	1e-27	CBZ53665	hypothetical protein NCLIV_034470	Neospora caninum Liverpool
ln264	1e-19	XP_003203944	ribokinase-like	Meleagris gallopavo
ln265	4e-25	CBZ55543	CBR-IMB-2 protein	Neospora caninum Liverpool
ln267	7e-09	EEE26673	10 kDa chaperonin, putative	Toxoplasma gondii GT1
ln268	7e-26	XP_002369869	major facilitator superfamily domain-containing protein	Toxoplasma gondii GT2
ln270	1e-07	XP_002009828	GI15578	Drosophila mojavensis
ln271	6e-33	XP_002366308	hypothetical protein, conserved	Toxoplasma gondii VEG
ln272	2e-59	CBZ56206	DEAD-box ATP-dependent RNA helicase 34	Neospora caninum Liverpool
ln273	5e-18	CAE52308	surface antigen 23	Eimeria tenella
ln274	1e-112	O44006	pyruvate kinase	Eimeria tenella
ln275	2e-15	EEE33788	conserved hypothetical protein	Toxoplasma gondii VEG
ln276	3e-74	CAE52299	surface antigen 11	Eimeria tenella
ln278	2e-53	CBZ53737	conserved hypothetical protein	Neospora caninum Liverpool
ln279	4e-08	CBZ53287	BolA-like domain containing protein, putative	Neospora caninum Liverpool
ln28	2e-08	CBZ53715	conserved hypothetical protein	Neospora caninum Liverpool
ln280	6e-41	CBZ51205	WD-40 repeat protein, putative	Neospora caninum Liverpool
ln281	3e-11	XP_002370098	glycolipid transfer protein, putative	Toxoplasma gondii VEG
ln282	2e-26	CBZ49926	nucleolar phosphoprotein p130, putative	Neospora caninum Liverpool
ln285	2e-61	EEE22948	conserved hypothetical protein	Toxoplasma gondii VEG
ln287	2e-67	XP_001238612	hypothetical protein	Eimeria tenella
ln288	2e-30	EEE28512	GTP-binding protein-animal, putative	Toxoplasma gondii VEG
ln289	6e-31	XP_002261775	hypothetical protein, conserved in Plasmodium species	Plasmodium knowlesi strain H
ln290	4e-21	EEE23328	cation efflux protein/ zinc transporter, putative	Toxoplasma gondii GT1
ln291	1e-101	EEE25747	hypothetical protein TGGT1_088450	Toxoplasma gondii GT2
ln292	2e-30	EEE22726	conserved hypothetical protein	Toxoplasma gondii GT3
ln293	4e-14	CBZ51290	PEK kinase, putative	Neospora caninum Liverpool
ln296	3e-51	CBZ51601	hypothetical protein NCLIV_013950	Neospora caninum Liverpool
ln297	2e-87	XP_002371224	40s ribosomal protein S6, putative	Toxoplasma gondii VEG
ln299	3e-20	EEE30260	multisynthetase complex auxiliary component p43, putative	Toxoplasma gondii VEG
ln30	1e-18	XP_002368185	GTP-binding protein, putative	Toxoplasma gondii VEG
ln301	5e-10	CBZ50946	conserved hypothetical protein	Neospora caninum Liverpool
ln302	3e-12	CBZ55943	conserved hypothetical protein	Neospora caninum Liverpool
ln303	1e-23	CBZ53847	hypothetical protein NCLIV_036290	Neospora caninum Liverpool
ln304	1e-116	ACJ11219	microneme protein 3	Eimeria tenella
ln305	2e-10	EEE20579	vesicle transport v-SNARE domain-containing protein	Toxoplasma gondii GT1
ln307	4e-58	CBZ54560	ubiquitin-conjugating enzyme, putative	Neospora caninum Liverpool
ln308	1e-63	XP_002366372	histone deacetylase, putative	Toxoplasma gondii VEG
ln309	1e-89	AAD03350	microneme protein precursor Etmic-1	Eimeria tenella
ln311	1e-18	XP_002368151	Tim10/DDP zinc finger domain-containing protein	Toxoplasma gondii VEG
ln312	3e-10	XP_002370903	hypothetical protein TGME49_015930	Toxoplasma gondii VEG
ln313	6e-21	XP_002142954	rRNA (uridine-2'-O-)-methyltransferase 3	Cryptosporidium muris RN66
ln314	1e-40	XP_002367652	hypothetical protein TGME49_003700	Toxoplasma gondii VEG
ln316	7e-16	CBZ52052	unnamed protein product	Neospora caninum Liverpool
ln318	9e-22	XP_002370800	mitochondrial glycoprotein domain-containing protein	Toxoplasma gondii VEG
ln319	6e-48	EEE23394	ubiquitin-conjugating enzyme E2, putative	Toxoplasma gondii GT1
ln320	5e-57	EEE27007	GMP synthase, putative	Toxoplasma gondii GT2
ln321	6e-07	EEE29959	conserved hypothetical protein	Toxoplasma gondii VEG
ln322	3e-38	CBZ54157	RIO1 family domain-containing protein, putative	Neospora caninum Liverpool
ln323	4e-09	CBZ52370	hypothetical protein NCLIV_021580	Neospora caninum Liverpool
ln325	5e-30	EEE30038	CDK-activating kinase assembly factor, putative	Toxoplasma gondii VEG
ln327	3e-07	CBZ51756	emp24/gp25L/p24 family domain-containing,transmembrane protein	Neospora caninum Liverpool
ln329	8e-36	EEE29996	arginine/serine-rich splicing factor, putative	Toxoplasma gondii VEG
ln33	7e-27	CBZ56031	GD22670	Neospora caninum Liverpool
ln331	2e-67	EEE30981	ribosomal protein L21, putative	Toxoplasma gondii VEG
ln334	3e-88	XP_002370073	eukaryotic translation initiation factor 3 subunit 9, putative	Toxoplasma gondii VEG
ln338	5e-55	CBZ56075	hypothetical protein NCLIV_065010	Neospora caninum Liverpool
ln339	1e-51	XP_002368823	conserved hypothetical protein	Toxoplasma gondii ME49
ln340	1e-56	CBZ53666	hypothetical protein NCLIV_034480	Neospora caninum Liverpool
ln341	1e-25	EEE23920	conserved hypothetical protein	Toxoplasma gondii VEG
ln342	2e-46	XP_002364427	Ras family domain-containing protein	Toxoplasma gondii VEG
ln345	8e-25	CBZ50026	PUA domain-containing, cell cycle regulator protein, putative	Neospora caninum Liverpool
ln346	6e-62	CBZ54619	hypothetical protein NCLIV_050470	Neospora caninum Liverpool
ln347	4e-25	EEE25365	conserved hypothetical protein	Toxoplasma gondii GT1
ln348	3e-51	CBZ54703	Nifu-pending protein	Neospora caninum Liverpool
ln350	1e-142	AAA16457	surface antigen	Eimeria tenella
ln351	6e-25	XP_002774654	Cullin-3, putative	Perkinsus marinus ATCC 50983
ln352	3e-18	EEE29020	conserved hypothetical protein	Toxoplasma gondii VEG
ln353	9e-64	CBZ51356	hypothetical protein NCLIV_044200	Neospora caninum Liverpool
ln354	4e-28	EEE20211	NMD3 protein, putative	Toxoplasma gondii GT1
ln355	3e-37	CBZ55925	GH23102	Neospora caninum Liverpool
ln357	2e-07	CBZ54066	hypothetical protein NCLIV_045000	Neospora caninum Liverpool
ln359	6e-46	CBZ49844	ubiquitin carrier protein	Neospora caninum Liverpool
ln360	1e-24	XP_002371607	microneme protein, putative	Toxoplasma gondii ME49
ln361	5e-92	XP_001238700	hypothetical protein	Eimeria tenella
ln364	3e-18	EEE30876	GTP-binding protein-animal, putative	Toxoplasma gondii VEG
ln365	2e-22	XP_002371470	ubiquitin-conjugating enzyme E2, putative	Toxoplasma gondii VEG
ln366	4e-25	EEE23438	hypothetical protein TGGT1_104340	Toxoplasma gondii GT1
ln368	7e-32	CBZ50130	conserved hypothetical protein	Neospora caninum Liverpool
ln37	1e-82	XP_002371243	conserved hypothetical protein	Toxoplasma gondii ME49
ln370	5e-51	CBZ55613	hypothetical protein NCLIV_060380	Neospora caninum Liverpool
ln372	1e-58	XP_002366441	eukaryotic translation initiation factor 3 subunit 5, putative	Toxoplasma gondii VEG
ln373	5e-11	EEE23147	actin, putative	Toxoplasma gondii GT1
ln376	4e-30	CBZ54686	DEHA2F08492p	Neospora caninum Liverpool
ln378	6e-20	CBZ50289	ATP-dependent RNA helicase, putative	Neospora caninum Liverpool
ln380	8e-07	EEE24502	conserved hypothetical protein	Toxoplasma gondii VEG
ln381	5e-17	EEE26777	adenosine transporter, putative	Toxoplasma gondii GT1
ln384	6e-34	CAE52300	surface antigen 9	Eimeria tenella
ln386	3e-26	ADD22991	ATP-binding cassette transporter G family ABCG-96 protein	Toxoplasma gondii
ln39	2e-27	CBZ50579	conserved hypothetical protein	Neospora caninum Liverpool
ln392	9e-09	CBZ53462	brix domain-containing protein, putative	Neospora caninum Liverpool
ln395	2e-45	EEE19919	ribosome biogenesis protein tsr1, putative	Toxoplasma gondii VEG
ln396	2e-10	CBZ51437	hypothetical protein NCLIV_012350	Neospora caninum Liverpool
ln397	9e-14	CBZ50382	MSF1-like conserved region domain-containing protein, putative	Neospora caninum Liverpool
ln399	9e-08	YP_003901277	exosome complex exonuclease 1	Vulcanisaeta distributa DSM 14429
ln40	2e-12	CBZ55577	unnamed protein product	Neospora caninum Liverpool
ln400	1e-31	EEE23166	CTR copper transporter, putative	Toxoplasma gondii GT1
ln402	1e-81	Q969A8	hexokinase	Toxoplasma gondii GT2
ln407	5e-15	CBZ52261	hypothetical protein NCLIV_020480	Neospora caninum Liverpool
ln408	1e-27	CBZ51832	5'-Nucleotidase domain protein (precursor)	Neospora caninum Liverpool
ln409	6e-47	ACU32857	Der1ER2	Toxoplasma gondii
ln411	1e-53	CBZ52131	eukaryotic translation initiation factor 5	Neospora caninum Liverpool
ln412	2e-19	XP_002698352	hypothetical protein	Bos taurus
ln413	3e-47	EEE19215	proteasome subunit beta type, putative	Toxoplasma gondii GT1
ln414	7e-58	XP_002371349	proteasome PCI domain-containing protein	Toxoplasma gondii VEG
ln415	5e-53	EEE30111	caax prenyl protease ste24, putative	Toxoplasma gondii VEG
ln416	3e-16	CBZ51003	conserved hypothetical protein	Neospora caninum Liverpool
ln417	1e-13	EEE21364	protein arginine N-methyltransferase, putative	Toxoplasma gondii GT1
ln420	4e-17	CBZ53561	conserved hypothetical protein	Neospora caninum Liverpool
ln421	5e-13	EEE28162	conserved hypothetical protein	Toxoplasma gondii VEG
ln422	2e-14	CBZ50984	SIN-like domain-containing protein, putative	Neospora caninum Liverpool
ln423	3e-52	CBZ53408	ThiF family domain-containing protein, putative	Neospora caninum Liverpool
ln424	9e-09	CBZ55802	conserved hypothetical protein	Neospora caninum Liverpool
ln427	3e-23	CBZ51602	conserved hypothetical protein	Neospora caninum Liverpool
ln428	5e-15	XP_002365326	eukaryotic translation initiation factor 3 subunit 11, putative	Toxoplasma gondii GT1
ln429	9e-32	CBZ50804	RNA polymerase II	Neospora caninum Liverpool
ln43	8e-20	CBZ51210	hypothetical protein NCLIV_042770	Neospora caninum Liverpool
ln430	8e-11	CBZ50383	hypothetical protein NCLIV_008520	Neospora caninum Liverpool
ln432	5e-57	XP_002371216	aspartyl aminopeptidase, putative	Toxoplasma gondii GT1
ln434	3e-33	XP_002370951	conserved hypothetical protein	Toxoplasma gondii VEG
ln437	6e-68	CBZ52467	thermosome subunit	Neospora caninum Liverpool
ln440	3e-19	CBZ52473	conserved hypothetical protein	Neospora caninum Liverpool
ln441	2e-08	XP_002369657	hypothetical protein TGME49_008970	Toxoplasma gondii VEG
ln443	3e-33	YP_003322543	glutamyl-tRNA(Gln) amidotransferase, B subunit	Thermobaculum terrenum ATCC BAA-798
ln444	6e-97	ABA60893	calmodulin-like domain protein kinase isoform 2	Eimeria tenella
ln448	2e-46	EEE23241	MAK16 protein, putative	Toxoplasma gondii GT1
ln449	2e-35	CBZ51978	60S ribosomal protein L24, putative	Neospora caninum Liverpool
ln45	6e-46	CBZ52468	hypothetical protein NCLIV_022570	Neospora caninum Liverpool
ln450	3e-14	CBZ52232	hypothetical protein NCLIV_020180	Neospora caninum Liverpool
ln451	3e-45	CBZ49664	eukaryotic translation initiation factor 3 subunit C	Neospora caninum Liverpool
ln455	8e-11	XP_766597	hypothetical protein	Theileria parva
ln456	1e-28	XP_002368759	integral membrane protein, putative	Toxoplasma gondii VEG
ln457	1e-46	CBZ51900	hypothetical protein NCLIV_016920	Neospora caninum Liverpool
ln459	2e-31	EEE31406	oxidoreductase, putative	Toxoplasma gondii VEG
ln46	3e-26	XP_002364173	hypothetical protein TGME49_109040	Toxoplasma gondii VEG
ln460	1e-24	CBZ56078	zinc knuckle domain-containing protein, putative	Neospora caninum Liverpool
ln461	6e-37	EEE27699	dihydrouridine synthase domain-containing protein, putative	Toxoplasma gondii VEG
ln463	3e-31	EFN82119	hypothetical protein EAI_09515	Harpegnathos saltator
ln464	4e-08	CBZ52412	conserved hypothetical protein	Neospora caninum Liverpool
ln465	3e-89	CBZ51473	TCP-1/cpn60 family chaperonin, putative	Neospora caninum Liverpool
ln467	2e-26	CBZ52622	hypothetical protein NCLIV_024100	Neospora caninum Liverpool
ln468	3e-11	CBZ50067	conserved hypothetical protein	Neospora caninum Liverpool
ln47	1e-105	ADI59419	glucose-6-phosphate isomerase	Eimeria tenella
ln470	9e-24	XP_001610772	Ser/Arg-rich splicing factor	Babesia bovis
ln471	2e-46	XP_002774341	alpha-1,3-mannosyltransferase ALG2, putative	Perkinsus marinus ATCC 50983
ln472	2e-29	XP_002365041	hypothetical protein TGME49_058170	Toxoplasma gondii VEG
ln473	2e-14	EEE26606	conserved hypothetical protein	Toxoplasma gondii GT1
ln477	2e-21	CBZ50060	splicing factor 3a protein, putative	Neospora caninum Liverpool
ln478	4e-39	CBZ52712	hypothetical protein NCLIV_025010	Neospora caninum Liverpool
ln479	1e-41	CBZ54479	hypothetical protein NCLIV_049080	Neospora caninum Liverpool
ln48	1e-142	CAE52308	surface antigen 23	Eimeria tenella
ln482	4e-11	CBZ53994	rhomboid-6, isoform A	Neospora caninum Liverpool
ln483	1e-23	EEE21186	vacuolar ATP synthase subunit H, putative	Toxoplasma gondii GT1
ln484	1e-62	CBZ54474	hypothetical protein NCLIV_049030	Neospora caninum Liverpool
ln486	5e-23	CBL80638	immune mapped protein 1	Eimeria tenella
ln487	8e-52	XP_002365794	60S ribosome subunit biogenesis protein NIP7, putative	Toxoplasma gondii VEG
ln489	7e-08	EEE25472	DnaJ domain-containing protein, putative	Toxoplasma gondii GT1
ln490	1e-10	XP_002368109	RNA 3' terminal phosphate cyclase, putative	Toxoplasma gondii VEG
ln491	2e-47	XP_002366977	mitotic checkpoint protein BUB3, putative	Toxoplasma gondii VEG
ln494	1e-28	CBZ55405	hypothetical protein NCLIV_058280	Neospora caninum Liverpool
ln495	5e-53	XP_002369889	ubiquinol-cytochrome c reductase domain-containing protein	Toxoplasma gondii GT1
ln496	6e-37	EEE29505	prp31, putative	Toxoplasma gondii VEG
ln497	1e-45	CBZ56178	diphthine synthase, putative	Neospora caninum Liverpool
ln498	5e-28	CBZ52550	protein kinase, PfPK7 homolog	Neospora caninum Liverpool
ln5	3e-12	EGB01839	hypothetical protein AURANDRAFT_35700	Aureococcus anophagefferens
ln500	2e-23	XP_002365030	conserved hypothetical protein	Toxoplasma gondii VEG
ln502	4e-34	XP_002366082	26S proteasome non-ATPase regulatory subunit 4, putative	Toxoplasma gondii VEG
ln504	3e-65	CBZ54988	ubiquitin-conjugating enzyme	Neospora caninum Liverpool
ln505	6e-16	EEE20044	conserved hypothetical protein	Toxoplasma gondii VEG
ln506	6e-24	XP_001238674	AAA family atpase	Eimeria tenella
ln509	9e-43	EEE32007	GTP-binding protein, putative	Toxoplasma gondii VEG
ln510	4e-31	EEE26401	hypothetical protein TGGT1_109290	Toxoplasma gondii VEG
ln511	1e-18	CBZ53377	DNA-directed RNA polymerase II, putative	Neospora caninum Liverpool
ln513	2e-34	EEE20117	conserved hypothetical protein	Toxoplasma gondii GT1
ln516	4e-17	CBZ53440	conserved hypothetical protein	Neospora caninum Liverpool
ln518	1e-56	XP_002368935	conserved hypothetical protein	Toxoplasma gondii ME49
ln52	7e-34	CBZ55295	suppressor Mra1 superfamily	Neospora caninum Liverpool
ln522	8e-24	EEE24148	met-10 domain-containing protein, putative	Toxoplasma gondii GT1
ln523	2e-49	XP_001352059	dihydrouridine synthase, putative	Plasmodium falciparum 3D7
ln524	3e-33	CBZ52818	armadillo/beta-catenin-like repeat-containing protein	Neospora caninum Liverpool
ln525	1e-114	ABQ41433	unknown	Eimeria tenella
ln527	2e-81	XP_002372033	uracil-DNA glycosylase, putative	Toxoplasma gondii VEG
ln529	1e-102	XP_001238686	malate:quinone oxidoreductase, putative	Eimeria tenella
ln53	2e-09	EEE34217	14-3-3 protein, putative	Toxoplasma gondii VEG
ln532	5e-28	ACJ05629	24B	Neospora caninum Liverpool
ln533	9e-45	EEE27657	non-transmembrane antigen, putative	Toxoplasma gondii VEG
ln534	1e-121	CAE52296	surface antigen 4	Eimeria tenella
ln536	1e-23	XP_001608489	hypothetical protein	Plasmodium vivax
ln538	9e-29	XP_002364222	succinyl-CoA ligase, putative	Toxoplasma gondii VEG
ln54	2e-64	CBZ51328	kelch repeat-containing proteins that is fused to a HSP90-like Atpase	Neospora caninum Liverpool
ln540	1e-119	CBZ52105	conserved hypothetical protein	Neospora caninum Liverpool
ln542	2e-19	CBZ54429	hypothetical protein NCLIV_048580	Neospora caninum Liverpool
ln544	3e-53	XP_002365430	porin, putative	Toxoplasma gondii VEG
ln545	5e-65	XP_002370163	dihydroorotase protein, putative	Toxoplasma gondii VEG
ln546	9e-34	CBZ49566	conserved hypothetical protein	Neospora caninum Liverpool
ln547	0	O44001	heat shock protein 90	Eimeria tenella
ln548	1e-50	CBZ51639	prolyl oligopeptidase (precursor)	Neospora caninum Liverpool
ln550	9e-08	CAE52296	surface antigen 4	Eimeria tenella
ln551	1e-19	CBZ54037	conserved hypothetical protein	Neospora caninum Liverpool
ln557	2e-54	XP_002367322	ADP/ATP carrier, putative	Toxoplasma gondii VEG
ln559	2e-58	XP_002368315	ubiquinol-cytochrome C reductase complex 14 kDa protein, putative	Toxoplasma gondii VEG
ln56	2e-14	CBZ53780	hypothetical protein NCLIV_035610	Neospora caninum Liverpool
ln560	6e-14	CBZ52410	conserved hypothetical protein	Neospora caninum Liverpool
ln561	2e-51	XP_002369279	hypothetical protein TGME49_086530	Toxoplasma gondii ME49
ln562	1e-82	EEE23705	cytochrome C1, putative	Toxoplasma gondii GT1
ln566	1e-07	XP_002369301	MA3 domain protein	Toxoplasma gondii VEG
ln567	2e-43	XP_002364898	conserved hypothetical protein	Toxoplasma gondii VEG
ln568	2e-84	CBZ55224	hypothetical protein NCLIV_056480	Neospora caninum Liverpool
ln570	1e-37	EEE21140	ribosomal protein S9, putative	Toxoplasma gondii GT1
ln572	8e-15	EEE25661	PWI domain-containing protein, putative	Toxoplasma gondii GT2
ln574	2e-36	CAE52314	surface antigen 3	Eimeria tenella
ln575	4e-88	XP_002367778	elongation factor 2, putative	Toxoplasma gondii VEG
ln576	4e-07	CBZ51089	conserved hypothetical protein	Neospora caninum Liverpool
ln578	6e-29	CBZ51342	hypothetical protein NCLIV_044070	Neospora caninum Liverpool
ln579	3e-34	CBZ53819	polymerase (RNA) II (DNA directed) polypeptide F	Neospora caninum Liverpool
ln582	3e-47	CBZ55045	uridine phosphorylase, putative	Neospora caninum Liverpool
ln584	2e-29	EEE30195	ubiquitin-associated domain-containing protein, putative	Toxoplasma gondii VEG
ln585	6e-18	XP_954487	RNA-binding protein	Theileria annulata
ln586	1e-11	XP_002367103	lipid phosphate phosphohydrolase 3, putative	Toxoplasma gondii VEG
ln587	1e-170	ADI71926	hexose transporter 1, putative	Eimeria tenella
ln588	3e-08	EEE28847	conserved hypothetical protein	Toxoplasma gondii VEG
ln589	2e-25	EEE30185	ribosome biogenesis protein brix, putative	Toxoplasma gondii VEG
ln59	8e-17	CBZ49718	ATP-dependent Clp protease adaptor domain-containing protein, putative	Neospora caninum Liverpool
ln591	2e-28	CBZ50097	gk24670	Neospora caninum Liverpool
ln592	2e-25	CBZ52736	Gbp1p protein, putative	Neospora caninum Liverpool
ln593	1e-11	EEE24764	small seven transmembrane domain-containing protein, putative	Toxoplasma gondii GT1
ln594	3e-11	CBZ53699	conserved hypothetical protein	Neospora caninum Liverpool
ln595	3e-15	XP_002365991	hypothetical protein TGME49_073900	Toxoplasma gondii VEG
ln596	1e-17	XP_003251942	pyrroline-5-carboxylate reductase 2 isoform 1	Apis mellifera
ln598	6e-16	CBZ51738	longevity-assurance (LAG1) domain-containing protein	Neospora caninum Liverpool
ln6	1e-46	CBZ53390	membrane skeletal protein IMC1, putative	Neospora caninum Liverpool
ln60	1e-13	EEE27831	acetyl-coenzyme A synthetase, putative	Toxoplasma gondii VEG
ln602	9e-69	CBZ51769	bystin, putative	Neospora caninum Liverpool
ln603	7e-11	CBZ54732	conserved hypothetical protein	Neospora caninum Liverpool
ln605	1e-49	XP_002368965	sedoheptulose-1,7 bisphosphatase, putative	Toxoplasma gondii VEG
ln606	2e-58	CBZ51296	hypothetical protein NCLIV_043620	Neospora caninum Liverpool
ln607	6e-17	EEE27984	conserved hypothetical protein	Toxoplasma gondii VEG
ln608	9e-11	CBZ55899	conserved hypothetical protein	Neospora caninum Liverpool
ln61	1e-93	XP_002370768	GTP binding protein, putative	Toxoplasma gondii VEG
ln610	6e-26	EEE23275	ribosomal protein L7, putative	Toxoplasma gondii GT1
ln611	6e-32	XP_002365873	casein kinase II beta chain, putative	Toxoplasma gondii VEG
ln612	1e-103	XP_002367118	fructose-1,6-bisphosphatase, putative	Toxoplasma gondii VEG
ln613	6e-36	XP_002368660	heat shock protein 40, putative	Toxoplasma gondii VEG
ln615	6e-44	EEE20337	lysyl-tRNA synthetase, putative	Toxoplasma gondii VEG
ln616	4e-72	CBZ52239	hypothetical protein NCLIV_020250	Neospora caninum Liverpool
ln617	6e-91	AAW31899	19 kDa sporozoite antigen	Eimeria tenella
ln619	1e-111	CAA91253	immunoglobulin heavy chain binding protein	Eimeria tenella
ln62	5e-39	CBZ55082	ubiquitin carboxyl-terminal hydrolase	Neospora caninum Liverpool
ln622	9e-27	XP_001238779	hypothetical protein	Eimeria tenella
ln624	2e-08	XP_002786198	ankyrin repeat domain containing protein	Perkinsus marinus ATCC 50983
ln627	1e-25	EEE30760	glyoxalase, putative	Toxoplasma gondii VEG
ln628	2e-60	CBZ54718	centromere/microtubule binding protein, putative	Neospora caninum Liverpool
ln63	3e-86	ABA60894	calmodulin-like domain protein kinase	Eimeria tenella
ln634	1e-129	AAR97578	mucin-like protein	Eimeria tenella
ln635	6e-31	CBZ51561	hypothetical protein NCLIV_013540	Neospora caninum Liverpool
ln636	1e-07	CBZ53675	conserved hypothetical protein	Neospora caninum Liverpool
ln637	1e-47	CBZ53632	eukaryotic translation initiation factor 3 subunit 6 interacting protein	Neospora caninum Liverpool
ln639	1e-41	EEE30142	conserved hypothetical protein	Toxoplasma gondii VEG
ln64	6e-34	CBZ53343	conserved hypothetical protein	Neospora caninum Liverpool
ln640	5e-67	XP_002369782	malate dehydrogenase, putative	Toxoplasma gondii VEG
ln643	2e-38	XP_002364293	cytochrome c oxidase subunit II, putative	Toxoplasma gondii VEG
ln644	9e-20	XP_002366628	SCP-like extracellular domain-containing protein	Toxoplasma gondii VEG
ln645	2e-55	CBZ54192	zinc finger (C3HC4 RING finger) protein, putative	Neospora caninum Liverpool
ln646	7e-48	CBZ53106	hypothetical protein NCLIV_028950	Neospora caninum Liverpool
ln648	4e-36	XP_002369420	hypothetical protein TGME49_053640	Toxoplasma gondii VEG
ln649	5e-15	EEE31130	conserved hypothetical protein	Toxoplasma gondii VEG
ln65	6e-21	XP_001238613	conserved hypothetical protein	Eimeria tenella
ln650	1e-07	XP_954737	chromodomain protein (HP1-like)	Theileria annulata
ln651	1e-123	XP_002369663	actin	Neospora caninum Liverpool
ln652	2e-61	CBZ54561	hypothetical protein NCLIV_049900	Neospora caninum Liverpool
ln653	5e-15	XP_002366452	hypothetical protein TGME49_028300	Toxoplasma gondii VEG
ln654	1e-115	CBZ51335	hypothetical protein NCLIV_044000	Neospora caninum Liverpool
ln655	1e-110	XP_002364313	glycogen phosphorylase family protein, putative	Toxoplasma gondii VEG
ln657	4e-80	XP_002368949	translation initiation factor 2 beta, putative	Toxoplasma gondii VEG
ln658	3e-15	XP_002364549	conserved hypothetical protein	Toxoplasma gondii VEG
ln659	1e-80	EEE30103	ribosomal RNA large subunit methyltransferase J, putative	Toxoplasma gondii VEG
ln66	8e-16	EEE24739	conserved hypothetical protein	Toxoplasma gondii GT1
ln662	7e-38	XP_002364162	ribosomal protein L33, putative	Toxoplasma gondii VEG
ln663	1e-13	XP_001238698	hypothetical protein	Eimeria tenella
ln664	3e-84	XP_002365676	protein transport protein Sec61 alpha subunit isoform 1, putative	Neospora caninum Liverpool
ln665	9e-32	EEE31185	DNA topoisomerase III beta-1, putative	Toxoplasma gondii VEG
ln666	1e-150	CBZ55518	hypothetical protein NCLIV_059430	Neospora caninum Liverpool
ln668	1e-17	CBZ51243	interferon gamma-inducible protein 30, putative	Neospora caninum Liverpool
ln669	2e-91	Q967Y8	enolase	Eimeria tenella
ln67	3e-21	CBZ52551	conserved hypothetical protein	Neospora caninum Liverpool
ln670	1e-22	CCA21664	hypothetical protein isoform 1	Albugo laibachii Nc14
ln671	1e-23	CBZ49648	ubiquitin carboxyl-terminal hydrolase	Neospora caninum Liverpool
ln674	4e-19	EEE20358	conserved hypothetical protein	Toxoplasma gondii GT1
ln676	5e-29	CBZ55226	conserved hypothetical protein	Neospora caninum Liverpool
ln677	1e-10	CBZ55305	peptidylprolyl isomerase D (cyclophilin D)	Neospora caninum Liverpool
ln679	1e-125	CAE52305	surface antigen 19	Eimeria tenella
ln680	3e-10	CBZ54592	GF18580	Neospora caninum Liverpool
ln682	8e-27	EEE30630	WD domain-containing protein, putative	Toxoplasma gondii VEG
ln684	4e-92	CBZ54659	SNF2 family N-terminal domain containing protein, putative	Neospora caninum Liverpool
ln685	8e-34	CBZ53062	uridylate kinase Ura6	Neospora caninum Liverpool
ln687	6e-66	CBZ55148	hypothetical protein NCLIV_055730	Neospora caninum Liverpool
ln691	5e-15	XP_001611002	ankyrin repeat containing protein	Babesia bovis
ln694	5e-10	EEE27663	ubiquitin-conjugating enzyme E2, putative	Toxoplasma gondii VEG
ln695	2e-93	CBZ52090	hypothetical protein NCLIV_018800	Neospora caninum Liverpool
ln70	5e-25	EEE24385	WD domain, G-beta repeat-containing protein, putative	Toxoplasma gondii GT1
ln701	7e-90	XP_002370827	small GTP-binding protein sar1, putative	Neospora caninum Liverpool
ln702	3e-08	CBZ50555	conserved hypothetical protein	Neospora caninum Liverpool
ln703	2e-10	EEE23558	conserved hypothetical protein	Toxoplasma gondii GT1
ln704	2e-17	XP_002768276	conserved hypothetical protein	Perkinsus marinus ATCC 50983
ln705	4e-58	XP_001238615	reverse transcriptase	Eimeria tenella
ln708	2e-21	CBZ49755	conserved hypothetical protein	Neospora caninum Liverpool
ln712	1e-12	EEE22634	conserved hypothetical protein	Toxoplasma gondii VEG
ln713	6e-89	XP_002367523	rab GDP dissociation inhibitor alpha, putative	Toxoplasma gondii VEG
ln714	2e-41	CBZ55972	conserved hypothetical protein	Neospora caninum Liverpool
ln715	1e-31	CBZ52371	hypothetical protein NCLIV_021590	Neospora caninum Liverpool
ln718	2e-44	XP_002367113	proliferating cell nuclear antigen 1	Toxoplasma gondii VEG
ln719	1e-07	CBZ51932	conserved hypothetical protein	Neospora caninum Liverpool
ln720	2e-29	EEE20508	conserved hypothetical protein	Toxoplasma gondii GT1
ln721	3e-14	EEE27725	conserved hypothetical protein	Toxoplasma gondii VEG
ln723	9e-13	XP_001616023	hypothetical protein	Plasmodium vivax
ln724	1e-56	XP_429703	hypothetical protein	Gallus gallus
ln725	5e-09	YP_003084639	alanine dehydrogenase	Dyadobacter fermentans DSM 18053
ln728	6e-10	CBZ54394	hypothetical protein NCLIV_048240	Neospora caninum Liverpool
ln73	2e-68	XP_002370737	prolyl-tRNA synthetase, putative	Toxoplasma gondii VEG
ln731	4e-59	CBZ55933	glutathione reductase	Neospora caninum Liverpool
ln734	5e-33	CBZ51430	ribosomal protein L16, putative	Neospora caninum Liverpool
ln737	3e-23	CBZ53209	tRNA synthetase Gly	Neospora caninum Liverpool
ln738	3e-14	CBZ51314	hypothetical protein NCLIV_043785	Neospora caninum Liverpool
ln740	8e-28	XP_001350749	mRNA methyltransferase, putative	Plasmodium falciparum 3D7
ln741	3e-21	CBZ54382	GTP-binding protein, putative	Neospora caninum Liverpool
ln743	2e-22	CBZ53278	26S protease regulatory subunit 6b, putative	Neospora caninum Liverpool
ln744	1e-55	CBZ51039	endonuclease V, putative	Neospora caninum Liverpool
ln745	3e-38	XP_002370270	ATP-dependent RNA helicase, putative	Toxoplasma gondii VEG
ln746	3e-28	CBZ56108	hypothetical protein NCLIV_065340	Neospora caninum Liverpool
ln748	2e-18	XP_764627	deoxyhypusine synthase	Theileria parva
ln75	7e-19	XP_002771620	methionine aminopeptidase 2B, putative	Perkinsus marinus ATCC 50983
ln751	1e-27	XP_724751	guanylyl cyclase	Plasmodium yoelii yoelii
ln753	7e-51	CBZ54609	unnamed protein product	Neospora caninum Liverpool
ln756	1e-34	XP_002366921	60S ribosomal protein L24, putative	Toxoplasma gondii ME49
ln757	3e-44	CBZ50106	ubiquitin-transferase domain containing protein, putative	Neospora caninum Liverpool
ln758	1e-15	CBZ54122	RNA recognition motif-containing protein, putative	Neospora caninum Liverpool
ln759	2e-23	EEE26145	XRN 5'-3' exonuclease N-terminus domain-containing protein, putative	Toxoplasma gondii GT1
ln76	5e-33	XP_002370598	U6 snRNA associated Sm-like protein LSm4, putative	Toxoplasma gondii VEG
ln760	1e-44	CBZ55520	hypothetical protein NCLIV_059450	Neospora caninum Liverpool
ln763	3e-74	AAN38976	lactate dehydrogenase	Eimeria tenella
ln765	1e-13	EEE33878	helicase, putative	Toxoplasma gondii VEG
ln767	4e-43	CBZ55697	conserved hypothetical protein	Neospora caninum Liverpool
ln772	3e-39	CBZ50962	hypothetical protein NCLIV_040370	Neospora caninum Liverpool
ln774	7e-16	CBZ54805	Tim10/DDP family zinc finger containing protein, putative	Neospora caninum Liverpool
ln776	3e-30	EEE29397	midasin, putative	Toxoplasma gondii VEG
ln777	1e-12	CBZ51881	hypothetical protein NCLIV_016730	Neospora caninum Liverpool
ln779	1e-10	EEE34001	conserved hypothetical protein	Toxoplasma gondii VEG
ln78	1e-57	EEE30520	GTP-binding protein erg, putative	Toxoplasma gondii VEG
ln781	2e-19	CBZ50658	taf5-like RNA polymerase II	Neospora caninum Liverpool
ln788	3e-21	CBZ52824	hypothetical protein NCLIV_026130	Neospora caninum Liverpool
ln789	1e-112	ADW26212	cytochrome c oxidase subunit 1	Eimeria necatrix
ln79	2e-37	EEE29962	mrp protein, putative	Toxoplasma gondii VEG
ln790	2e-14	CBZ54242	RNA helicase, putative	Neospora caninum Liverpool
ln792	8e-32	EEE22079	ligatin, putative	Toxoplasma gondii GT1
ln796	2e-37	XP_002371049	activator 1 36 kDa, putative	Toxoplasma gondii VEG
ln8	4e-33	XP_002636830	CBR-PCM-1 protein	Caenorhabditis briggsae AF16
ln80	1e-82	EEE20526	saccharopine dehydrogenase, putative	Toxoplasma gondii VEG
ln800	7e-16	XP_001611409	hypothetical protein	Babesia bovis
ln808	1e-18	EEE19150	penicillin amidase domain-containing protein	Toxoplasma gondii VEG
ln81	2e-22	XP_001238615	reverse transcriptase	Eimeria tenella
ln811	6e-15	CCA30013	hypothetical protein NCLIV_068900	Neospora caninum Liverpool
ln813	8e-32	XP_002371143	hypothetical protein TGME49_097130	Toxoplasma gondii VEG
ln815	1e-24	XP_002370190	hypothetical protein TGME49_093900	Toxoplasma gondii VEG
ln819	2e-43	XP_001347653	DNA repair helicase rad25, putative	Plasmodium falciparum 3D7
ln82	3e-76	CBZ56101	hypothetical protein NCLIV_065270	Neospora caninum Liverpool
ln822	1e-20	CBZ55811	At5g09770	Neospora caninum Liverpool
ln823	1e-101	CBZ52099	GTP-binding protein 1	Neospora caninum Liverpool
ln826	3e-17	CBZ51632	hypothetical protein NCLIV_014260	Neospora caninum Liverpool
ln83	3e-60	EEE31299	cyclophilin, putative	Toxoplasma gondii VEG
ln830	5e-25	CBZ55731	conserved hypothetical protein	Neospora caninum Liverpool
ln831	4e-48	CBZ54887	hypothetical protein NCLIV_053130	Neospora caninum Liverpool
ln834	3e-19	EEE27008	zinc finger (CHY type) protein	Toxoplasma gondii GT1
ln837	3e-12	CCA30178	thermostable carboxypeptidase 1	Neospora caninum Liverpool
ln839	3e-48	CBZ51768	hypothetical protein NCLIV_015600	Neospora caninum Liverpool
ln843	4e-07	CBZ55042	nucleoporin FG repeat-containing protein, putative	Neospora caninum Liverpool
ln848	3e-11	CBZ53020	conserved hypothetical protein	Neospora caninum Liverpool
ln85	1e-135	CAE52309	surface antigen 18	Eimeria tenella
ln850	4e-15	XP_002371126	conserved hypothetical protein	Toxoplasma gondii ME49
ln852	4e-15	CBZ53115	nucleosome assembly protein, putative	Neospora caninum Liverpool
ln853	1e-25	CAC20153	aspartyl proteinase (eimepsin)	Eimeria tenella
ln857	5e-14	EEE34865	vacuolar membrane protein pep11, putative	Toxoplasma gondii VEG
ln867	9e-45	XP_002368114	hypothetical protein TGME49_032440	Toxoplasma gondii VEG
ln868	1e-35	XP_001610470	hypothetical protein	Babesia bovis
ln869	3e-24	XP_001238613	conserved hypothetical protein	Eimeria tenella
ln87	2e-09	CBZ55201	hypothetical protein NCLIV_056250	Neospora caninum Liverpool
ln872	5e-51	EEE21656	60S ribosomal protein L7A, putative	Toxoplasma gondii GT1
ln876	2e-33	EEE20686	mRNA capping enzyme, putative	Toxoplasma gondii GT2
ln88	4e-10	XP_002260305	hypothetical protein, conserved in Apicomplexan species	Plasmodium knowlesi strain H
ln880	9e-22	EEE25107	conserved hypothetical protein	Toxoplasma gondii GT3
ln882	7e-13	CBZ53791	predicted CDS Pa_6_6770	Neospora caninum Liverpool
ln883	2e-44	EEE33849	sphingomyelin phosphodiesterase, putative	Toxoplasma gondii VEG
ln886	2e-91	CAI72625	calcium binding protein precursor, putative	Eimeria tenella
ln889	4e-25	CBZ51026	conserved hypothetical protein	Neospora caninum Liverpool
ln890	2e-58	XP_002367712	ATP synthase alpha chain, putative	Toxoplasma gondii VEG
ln891	2e-43	EEE26669	hypothetical protein TGGT1_113000	Toxoplasma gondii GT1
ln894	9e-18	XP_002365556	YagE family protein	Toxoplasma gondii ME49
ln895	1e-61	CBZ52454	hypothetical protein NCLIV_022430	Neospora caninum Liverpool
ln896	6e-08	CBZ50471	hypothetical protein NCLIV_009410	Neospora caninum Liverpool
ln897	4e-30	CBZ53502	T10O22.7	Neospora caninum Liverpool
ln9	3e-58	CBZ55537	conserved hypothetical protein	Neospora caninum Liverpool
ln90	1e-109	CBZ54602	GH18750	Neospora caninum Liverpool
ln902	8e-07	XP_002163389	predicted protein	Hydra magnipapillata
ln903	2e-13	NP_001156076	hypothetical protein LOC100159947	Acyrthosiphon pisum
ln905	1e-30	CBZ50834	conserved hypothetical protein	Neospora caninum Liverpool
ln906	5e-36	XP_001238728	RNA polymerase II b3 subunit	Eimeria tenella
ln907	5e-15	EEE21137	manganese resistance 1 protein, putative	Toxoplasma gondii GT1
ln908	8e-18	CBZ51007	adenylate kinase	Neospora caninum Liverpool
ln912	2e-15	CBZ50417	hypothetical protein NCLIV_008860	Neospora caninum Liverpool
ln914	6e-07	EEE33867	conserved hypothetical protein	Toxoplasma gondii VEG
ln92	2e-27	CBZ54540	uridine phosphorylase	Neospora caninum Liverpool
ln922	2e-21	XP_001349845	cytochrome c2 precursor, putative	Plasmodium falciparum 3D7
ln923	7e-60	XP_002369740	histone H2B variant 1	Neospora caninum Liverpool
ln925	1e-14	CBZ53556	conserved hypothetical protein	Neospora caninum Liverpool
ln927	3e-23	ACV41436	dihydropteroate synthase	Toxoplasma gondii
ln928	2e-39	CBZ55696	actin, putative	Neospora caninum Liverpool
ln929	2e-50	EEE19807	aldo-keto reductase, putative	Toxoplasma gondii GT1
ln930	4e-13	CBZ51143	ccr4-NOT transcription complex, subunit 3	Neospora caninum Liverpool
ln932	3e-34	XP_002369067	signal peptide peptidase domain-containing protein	Toxoplasma gondii ME49
ln933	1e-13	CBZ52051	peroxisomal biogenesis factor 11 domain-containing protein	Neospora caninum Liverpool
ln935	8e-23	CBZ52784	ethanolaminephosphotransferase, putative	Neospora caninum Liverpool
ln936	2e-34	XP_003192339	cyclophilin A	Cryptococcus gattii WM276
ln938	5e-20	XP_002370117	sybindin-like family domain-containing protein	Toxoplasma gondii VEG
ln940	9e-25	XP_002370352	hypothetical protein, conserved	Toxoplasma gondii VEG
ln942	5e-59	EEE19167	6-phosphogluconate dehydrogenase, putative	Toxoplasma gondii VEG
ln946	6e-62	CBZ52165	signal recognition particle protein, putative	Neospora caninum Liverpool
ln95	2e-36	EEE24681	ADP-ribosylation factor GTPase-activating protein, putative	Toxoplasma gondii VEG
ln950	6e-15	EFN82119	hypothetical protein EAI_09515	Harpegnathos saltator
ln954	6e-77	EEE29698	SRPK, putative	Toxoplasma gondii VEG
ln955	4e-41	CBZ51382	hypothetical protein NCLIV_044440	Neospora caninum Liverpool
ln956	1e-08	CBZ55235	phosphatidylinositol-4-phosphate 5-kinase, putative	Neospora caninum Liverpool
ln958	3e-21	CBZ54786	adaptor-related protein complex 3, sigma 2 subunit, putative	Neospora caninum Liverpool
ln960	2e-23	ADE76896	unknown	Picea sitchensis
ln962	2e-16	EEE29752	serine carboxypeptidase, putative	Toxoplasma gondii VEG
ln963	1e-10	EFB22179	hypothetical protein PANDA_015010	Ailuropoda melanoleuca
ln966	1e-22	EEE27671	conserved hypothetical protein	Toxoplasma gondii VEG
ln967	2e-14	XP_001238724	dihydrofolate/folylpolyglutamate synthase	Eimeria tenella
ln97	5e-43	CBZ54406	ER lumen protein retaining receptor	Neospora caninum Liverpool
ln970	6e-22	CBZ56208	conserved hypothetical protein	Neospora caninum Liverpool
ln971	4e-22	CBZ52333	isy1-like splicing family domain-containing protein	Neospora caninum Liverpool
ln973	2e-36	CBZ50826	probable 26S protease regulatory subunit 6B	Neospora caninum Liverpool
ln974	1e-20	CBZ52919	conserved hypothetical protein	Neospora caninum Liverpool
ln975	1e-48	CAE52298	surface antigen 8	Eimeria tenella
ln978	1e-08	XP_001611512	ribosomal protein S14p/S29e	Babesia bovis
ln979	1e-103	CBZ53347	splicing factor 3B subunit 3, putative	Neospora caninum Liverpool
ln985	3e-96	CAE52313	surface antigen 10	Eimeria tenella
ln987	1e-24	EEE26470	DNA-directed RNA polymerase II 19 kDa polypeptide, putative	Toxoplasma gondii VEG
ln989	2e-29	CCA30106	hypothetical protein, conserved	Neospora caninum Liverpool
ln990	6e-17	CBZ53735	hypothetical protein NCLIV_035170	Neospora caninum Liverpool
ln992	1e-09	XP_002370755	hypothetical protein TGME49_014220	Toxoplasma gondii VEG
ln994	9e-26	XP_625666	MJ050-like PP-loop ATpase	Cryptosporidium parvum Iowa II
ln996	5e-26	XP_002364468	hypothetical protein TGME49_112460	Toxoplasma gondii VEG
Etm001C11.f1	2e-30	CBZ53203	3-methyl-2-oxobutanoate hydroxymethyltransferase	Neospora caninum Liverpool
Etm001H08.f1	9e-23	CAE52298	surface antigen 8	Eimeria tenella
Etm009G07.f1	1e-130	XP_001238713	hypothetical protein	Eimeria tenella
Etm010B06.f1	4e-09	EEE29998	transmembrane protein, putative	Toxoplasma gondii VEG
Etm013B03.f1	3e-51	CBZ49790	yml024wp-like protein	Neospora caninum Liverpool
Etm017H02.f1	6e-08	XP_002368428	hypothetical protein, conserved	Toxoplasma gondii GT1
Etm024B12.f1	2e-11	CBZ49971	myb-like DNA-binding domain-containing protein, putative	Neospora caninum Liverpool
Etm025A04.f1	1e-131	XP_001238710	hypothetical protein	Eimeria tenella
Etm027F06.f1	3e-27	CBZ51905	conserved hypothetical protein	Neospora caninum Liverpool
Etm030D07.f1	3e-13	CBZ52253	dual-specificity phosphatase laforin, putative	Neospora caninum Liverpool
Etm030E09.f1	3e-17	CBZ50830	conserved hypothetical protein	Neospora caninum Liverpool
Etm032F04.r1	1e-10	EEE32264	elongation factor G, putative	Toxoplasma gondii VEG
Etm032F07.r1	1e-22	CBZ55888	conserved hypothetical protein	Neospora caninum Liverpool
Etm035B03.f1	2e-22	BAF95075	protidine-5'-monophosphate decarboxylase/orotate phosphoribosyltransferase fused protein	Parabodo caudatus
Etm038H10.f1	6e-12	EEE23357	ribosomal protein L7/L12, putative	Toxoplasma gondii GT1
Etm038H12.f1	2e-20	CBZ54980	hypothetical protein NCLIV_054070	Neospora caninum Liverpool
Etm039E12.f1	2e-66	XP_002368400	ubiquitin / ribosomal protein CEP52 fusion protein, putative	Toxoplasma gondii ME49
Etm076A12.f1	3e-18	CAE52298	surface antigen 8	Eimeria tenella
Etm076D11.r1	5e-13	CBZ54604	conserved hypothetical protein	Neospora caninum Liverpool
Etm076G07.f1	1e-32	CBZ52696	hypothetical protein NCLIV_024840	Neospora caninum Liverpool
Etm077E04.f1	1e-69	XP_002366181	40S ribosomal protein S18, putative	Toxoplasma gondii VEG
Etm080H10.f1	2e-65	EEE30991	histone deactylase, putative	Toxoplasma gondii VEG
Etm083A03.f1	2e-22	CBZ52747	hypothetical protein NCLIV_025350	Neospora caninum Liverpool
Etm084A07.f1	3e-18	CBZ52965	peptidyl-prolyl cis-trans isomerase NIMA-interacting 1	Neospora caninum Liverpool
Etm088E05.f1	2e-49	EEE22920	translation initiation factor SUI1, putative	Toxoplasma gondii GT1
Etm088G11.f1	1e-68	AAM00267	histone 3	Eimeria tenella
Etm089E12.f1	8e-46	CBZ50028	conserved hypothetical protein	Neospora caninum Liverpool
Etm090A09.f1	3e-56	CBZ55332	unnamed protein product	Neospora caninum Liverpool
Etm091D08.f1	5e-11	CBZ50448	proteasome (prosome, macropain) subunit, beta type, 1	Neospora caninum Liverpool
Etm091H10.f1	2e-84	EEE20173	excision repair protein Rad15, putative	Toxoplasma gondii GT1
Etm097H10.f1	3e-95	XP_001238729	26s proteasome regulatory complex subunit, putative	Eimeria tenella
Etm102C05.f1	1e-116	CAE52293	surface antigen 5	Eimeria tenella
Etm102G06.f1	2e-21	CBZ53399	serine-threonine phosophatase 2C, putative	Neospora caninum Liverpool
Etm107E10.f1	8e-48	CBZ51181	conserved hypothetical protein	Neospora caninum Liverpool
Etm111A01.f1	5e-51	CBZ53835	hypothetical protein NCLIV_036160	Neospora caninum Liverpool
Etm115C10.f1	3e-12	CBZ53670	phosphoglycerate/bisphosphoglycerate mutase	Neospora caninum Liverpool
Etm119B03.f1	6e-31	CBZ51846	ribosomal protein L22	Neospora caninum Liverpool
Etm121D07.f1	2e-08	EEE19453	conserved hypothetical protein	Toxoplasma gondii GT1
Etm121G06.f1	6e-60	CBZ52731	LOC549444 protein	Neospora caninum Liverpool
Etm122C10.f1	1e-10	EEE24106	peroxisomal biogenesis factor PEX11 domain-containing protein	Toxoplasma gondii VEG
Etm123H02.f1	7e-32	CBZ53308	hypothetical protein NCLIV_030950	Neospora caninum Liverpool
Etm126D12.f1	5e-47	CBZ50424	hypothetical protein NCLIV_008920	Neospora caninum Liverpool
Etm126H12.f1	8e-46	CBZ52454	hypothetical protein NCLIV_022430	Neospora caninum Liverpool
Etm128B08.f1	3e-34	CBZ54531	30S ribosomal protein S8P	Neospora caninum Liverpool
