# Supplementary material for: Characterisation of full-length cDNA sequences provides insights into the Eimeria tenellatranscriptome
Source: BMC Genomics. 2012 Jan 13;13:21. doi: 10.1186/1471-2164-13-21 (PMC3315734; doi:10.1186/1471-2164-13-21)
Supplement: Additional file 2 — BLASTX results of Eimeria tenella full-length cDNA sequences. List of Eimeria tenella full-length cDNA sequences with significant matches to sequences in the non-redundant GenBank database together with the corresponding E value, accession number, putative identity and organism. [file 1471-2164-13-21-S2.XLSX]

## Sheet: Sheet1
Sequence Name	E Value	Accession Number	Putative Identity	Organism
cn1_Etm003F07	4e-56	ABC50099	rhomboid-like protein	Eimeria tenella
cn102_Etm038C05	7e-31	EEE19763	conserved hypothetical protein	Toxoplasma gondii VEG
cn1022_Etm008G01	2e-34	XP_002368153	small heat shock protein 20	Toxoplasma gondii VEG
cn1028_Etm033H04	1e-107	CBZ52803	hypothetical protein NCLIV_025920	Neospora caninum Liverpool
cn1042_Etm003E10	3e-22	XP_002364374	hypothetical protein TGME49_111320	Toxoplasma gondii VEG
cn1121_Etm002C09	2e-75	CBZ55190	conserved hypothetical protein	Neospora caninum Liverpool
cn1124_Etm005F08	2e-18	CBZ55438	conserved hypothetical protein	Neospora caninum Liverpool
cn1276_Etm003C06	2e-13	EEE32262	conserved hypothetical protein	Toxoplasma gondii VEG
cn129_Etm033A06	4e-92	XP_002368705	40S ribosomal protein S0-A, putative	Toxoplasma gondii VEG
cn1301_Etm004A12	4e-91	EEE24725	conserved hypothetical protein	Toxoplasma gondii VEG
cn1313_Etm009F01	1e-136	CAE52307	surface antigen 21	Eimeria tenella
cn1314_Etm004E01	4e-98	CAE52305	surface antigen 19	Eimeria tenella
cn132_Etm079B02	3e-56	CBZ55837	thioredoxin-dependent peroxide reductase, mitochondrial	Neospora caninum Liverpool
cn1376_Etm035E08	2e-47	CBZ56322	hypothetical protein NCLIV_067470	Neospora caninum Liverpool
cn139_Etm014A05	3e-68	CAE52294	surface antigen 7	Eimeria tenella
cn14_Etm008E01	4e-61	ABM89551	actin depolymerizing factor	Eimeria tenella
cn1407_Etm102E11	1e-95	CBZ53442	SSU ribosomal protein S3P	Neospora caninum Liverpool
cn141_Etm024C02	1e-58	CAE52295	surface antigen 12	Eimeria tenella
cn145_Etm080E01	7e-23	CBZ49589	conserved hypothetical protein	Neospora caninum Liverpool
cn1610_Etm005E08	3e-95	CBZ55656	ubiquitin	Neospora caninum Liverpool
cn1685_Etm024A10	2e-45	CBZ52734	conserved hypothetical protein	Neospora caninum Liverpool
cn170_Etm087H03	1e-143	CAE52303	surface antigen 16	Eimeria tenella
cn172_Etm002E02	1e-131	CAE52302	surface antigen 17	Eimeria tenella
cn1732_Etm007C03	2e-28	XP_002367917	p25-alpha domain-containing protein	Toxoplasma gondii VEG
cn1809_Etm004B04	4e-17	AAA29080	antigen	Eimeria acervulina
cn1880_Etm005F12	0	O44001	heat shock protein 90	Eimeria tenella
cn19_Etm014G06	1e-07	EEE29656	conserved hypothetical protein	Toxoplasma gondii VEG
cn238_Etm093F12	7e-25	XP_002365895	small nuclear ribonucleoprotein, putative	Toxoplasma gondii VEG
cn266_Etm093C07	6e-38	XP_002366992	ubiquitin / ribosomal protein S27a fusion protein, putative	Toxoplasma gondii VEG
cn273_Etm003C12	1e-102	XP_002364671	60S ribosomal protein L7, putative	Toxoplasma gondii VEG
cn277_Etm033F04	1e-105	XP_002367181	GTP-binding nuclear protein RAN/TC4, putative	Neospora caninum Liverpool
cn30_Etm019G03	2e-65	CBZ50404	hypothetical protein NCLIV_008730	Neospora caninum Liverpool
cn315_Etm100H03	6e-45	CBZ55862	conserved hypothetical protein	Neospora caninum Liverpool
cn324_Etm101E10	5e-51	XP_002368808	ribosomal protein L32, putative	Toxoplasma gondii VEG
cn327_Etm101G09	4e-19	XP_002365199	60S acidic ribosomal protein P1, putative	Toxoplasma gondii VEG
cn342_Etm103C05	3e-27	XP_002370865	40S ribosomal protein S24, putative	Toxoplasma gondii VEG
cn363_Etm033B11	1e-151	CBZ55518	hypothetical protein NCLIV_059430	Neospora caninum Liverpool
cn425_Etm041A07	1e-74	CAE52299	surface antigen 11	Eimeria tenella
cn433_Etm108H02	2e-62	CBZ53846	30S ribosomal protein S15P/S13e	Neospora caninum Liverpool
cn447_Etm109C11	1e-20	EEE26389	conserved hypothetical protein	Toxoplasma gondii GT1
cn455_Etm110A04	9e-61	EEE31363	proteasome subunit beta type, putative	Toxoplasma gondii VEG
cn469_Etm002E04	1e-87	XP_002371224	40s ribosomal protein S6, putative	Toxoplasma gondii VEG
cn471_Etm077H08	5e-27	CAE52306	surface antigen 14	Eimeria tenella
cn536_Etm024C09	1e-114	CAE52299	surface antigen 11	Eimeria tenella
cn543_Etm077D07	9e-75	CAE52300	surface antigen 9	Eimeria tenella
cn563_Etm079G07	1e-176	Q5EY89	60S ribosomal protein L5	Eimeria tenella
cn605_Etm116A03	4e-84	XP_002367195	40S ribosomal protein S9, putative	Toxoplasma gondii VEG
cn652_Etm093A09	2e-43	XP_002368785	60S ribosomal protein L14, putative	Toxoplasma gondii VEG
cn699_Etm002A03	1e-75	XP_002367258	calmodulin	Neospora caninum Liverpool
cn701_Etm120D02	2e-81	XP_002364229	ribosomal protein L11, putative	Toxoplasma gondii VEG
cn703_Etm120D06	9e-24	XP_002367305	ATP synthase lipid-binding protein, putative	Toxoplasma gondii VEG
cn750_Etm094G10	3e-58	CBZ51268	zgc:55448	Neospora caninum Liverpool
cn775_Etm083D04	5e-15	EEE26606	conserved hypothetical protein	Toxoplasma gondii GT1
cn796_Etm077E01	1e-112	CBZ52320	hypothetical protein NCLIV_021080	Neospora caninum Liverpool
cn818_Etm033G10	2e-18	XP_002497268	ZYRO0F01650p	Zygosaccharomyces rouxii
cn821_Etm123F12	7e-52	XP_002371830	40s ribosomal protein S19, putative	Toxoplasma gondii VEG
cn840_Etm111G02	1e-111	CAE52312	surface antigen 22	Eimeria tenella
cn962_Etm091D11	3e-46	CBZ52639	conserved hypothetical protein	Neospora caninum Liverpool
cn966_Etm005F11	1e-133	CAE52295	surface antigen 12	Eimeria tenella
cn988_Etm003A09	2e-22	CBZ53016	conserved hypothetical protein	Neospora caninum Liverpool
ln101_Etm005H12	2e-40	XP_001757728	predicted protein	Physcomitrella patens subsp. patens
ln102_Etm030G07	4e-91	CBZ50746	eukaryotic translation initiation factor 3 subunit 7-like protein	Neospora caninum Liverpool
ln104_Etm028G02	1e-87	B9PGU1	ATPase ASNA1 homolog	Toxoplasma gondii GT1
ln105_Etm008H12	2e-51	EEE19891	TPR domain-containing protein, putative	Toxoplasma gondii GT2
ln107_Etm020B01	1e-143	CAE52297	surface antigen 6	Eimeria tenella
ln112_Etm095F03	1e-16	XP_002258570	hypothetical protein, conserved in Plasmodium species	Plasmodium knowlesi strain H
ln113_Etm008F02	1e-119	EEE20620	formin binding protein, putative	Toxoplasma gondii GT1
ln118_Etm096E11	5e-47	XP_002371424	hypothetical protein TGME49_082180	Toxoplasma gondii VEG
ln120_Etm079G12	1e-131	EEE30379	peptidyl-prolyl isomerase, putative	Toxoplasma gondii VEG
ln122_Etm008A05	0	EEE23965	conserved hypothetical protein	Toxoplasma gondii GT1
ln126_Etm004A04	8e-37	CBZ52044	breast carcinoma amplified sequence 2	Neospora caninum Liverpool
ln127_Etm088E08	6e-45	XP_765883	hypothetical protein	Theileria parva
ln130_Etm098B04	0	CBZ56391	hypothetical protein NCLIV_068150	Neospora caninum Liverpool
ln131_Etm098D09	8e-71	CBZ54647	conserved hypothetical protein	Neospora caninum Liverpool
ln132_Etm098E06	1e-45	CBZ53065	conserved hypothetical protein	Neospora caninum Liverpool
ln134_Etm033F11	1e-136	EEE26768	nuclear protein skip, putative	Toxoplasma gondii GT1
ln135_Etm017C11	1e-94	EEE25594	RAB6 protein, putative	Toxoplasma gondii GT1
ln139_Etm086F11	3e-84	CBZ50800	DNAJ domain-containing protein, putative	Neospora caninum Liverpool
ln14_Etm008B06	1e-157	XP_002368185	GTP-binding protein, putative	Toxoplasma gondii VEG
ln146_Etm101A05	1e-127	EEE30024	lipoamide acyltransferase component of branched-chain alpha-keto dehyrogenase complex, putative	Toxoplasma gondii VEG
ln147_Etm101B02	2e-44	CBZ52575	hypothetical protein NCLIV_023630	Neospora caninum Liverpool
ln151_Etm081E04	5e-17	CBZ55560	rRNA methylase	Neospora caninum Liverpool
ln152_Etm041H07	1e-138	XP_002365450	vacuolar protein sorting 26, putative	Toxoplasma gondii VEG
ln154_Etm102E02	1e-99	EEE27039	50S ribosomal protein L3, putative	Toxoplasma gondii GT1
ln155_Etm102F10	5e-19	EEE25443	major AMPullate spidroin, putative	Toxoplasma gondii GT2
ln156_Etm020A03	7e-47	CBZ56188	RNA polymerase, putative	Neospora caninum Liverpool
ln157_Etm102H02	4e-69	EEE22540	PHD-finger domain-containing protein, putative	Toxoplasma gondii VEG
ln158_Etm102H03	2e-62	CBZ51722	hypothetical protein NCLIV_015160	Neospora caninum Liverpool
ln160_Etm102G02	0	XP_002365913	TCP-1/cpn60 family chaperonin, putative	Toxoplasma gondii VEG
ln161_Etm103F09	0	CAA81135	heat shock protein	Eimeria acervulina
ln163_Etm026B06	8e-98	XP_002369044	U2 snRNP auxiliary factor small subunit, putative	Toxoplasma gondii VEG
ln164_Etm041E11	3e-70	CBZ55065	zinc finger MYND domain-containing protein, putative	Neospora caninum Liverpool
ln165_Etm076B01	1e-117	CBZ49764	hypothetical protein NCLIV_002520	Neospora caninum Liverpool
ln166_Etm104B09	6e-72	EEE28226	DNA repair enzyme, putative	Toxoplasma gondii VEG
ln167_Etm035C06	0	CBZ53279	TCP-1/cpn60 family chaperonin, putative	Neospora caninum Liverpool
ln172_Etm026A05	3e-39	CBZ49636	RNA binding protein, putative	Neospora caninum Liverpool
ln173_Etm006G12	9e-58	CBZ54206	hypothetical protein NCLIV_046390	Neospora caninum Liverpool
ln176_Etm105C11	4e-43	EEE34180	conserved hypothetical protein	Toxoplasma gondii VEG
ln179_Etm041C05	1e-15	CBZ54983	conserved hypothetical protein	Neospora caninum Liverpool
ln181_Etm106C05	9e-25	XP_002370328	acetyltransferase domain-containing protein	Toxoplasma gondii ME49
ln182_Etm004G08	2e-22	XP_002371551	hypothetical protein, conserved	Toxoplasma gondii ME49
ln185_Etm002F09	3e-13	CBZ52143	conserved hypothetical protein	Neospora caninum Liverpool
ln186_Etm098B07	1e-43	CBZ52789	ankyrin repeat-containing protein, putative	Neospora caninum Liverpool
ln191_Etm031G08	1e-42	CBZ53674	conserved hypothetical protein	Neospora caninum Liverpool
ln193_Etm106H12	1e-54	CBZ53972	YOR039Wp-like protein	Neospora caninum Liverpool
ln194_Etm087G04	8e-25	CCA30017	hypothetical protein NCLIV_068940	Neospora caninum Liverpool
ln195_Etm107C03	1e-38	EEE26673	10 kDa chaperonin, putative	Toxoplasma gondii GT1
ln198_Etm102C09	1e-159	CBZ56206	DEAD-box ATP-dependent RNA helicase 34	Neospora caninum Liverpool
ln199_Etm019G05	8e-45	CAE52309	surface antigen 18	Eimeria tenella
ln20_Etm003F09	2e-12	CBZ52135	conserved hypothetical protein	Neospora caninum Liverpool
ln200_Etm006D11	0	O44006	pyruvate kinase	Eimeria tenella
ln201_Etm108B04	4e-56	EEE24686	conserved hypothetical protein	Toxoplasma gondii GT1
ln202_Etm026D01	1e-97	CBZ53737	conserved hypothetical protein	Neospora caninum Liverpool
ln203_Etm095B09	1e-08	ZP_08247510	hypothetical protein HMPREF9123_0938	Neisseria bacilliformis ATCC BAA-1200
ln204_Etm008C11	0	CBZ51205	WD-40 repeat protein, putative	Neospora caninum Liverpool
ln206_Etm109C04	4e-19	EEE29837	conserved hypothetical protein	Toxoplasma gondii VEG
ln207_Etm109C07	5e-27	EEE28961	nucleolar phosphoprotein p130, putative	Toxoplasma gondii VEG
ln209_Etm109D06	2e-62	CBZ49530	ranbp1 domain containing protein	Neospora caninum Liverpool
ln21_Etm001E05	2e-27	CBZ50579	conserved hypothetical protein	Neospora caninum Liverpool
ln214_Etm109D12	6e-67	XP_001238612	hypothetical protein	Eimeria tenella
ln215_Etm031A09	8e-69	CBZ55578	ubiquitin carrier protein	Neospora caninum Liverpool
ln220_Etm005H02	5e-55	CBZ51601	hypothetical protein NCLIV_013950	Neospora caninum Liverpool
ln221_Etm014H01	1e-12	XP_002365456	hypothetical protein TGME49_063560	Toxoplasma gondii VEG
ln222_Etm087G10	1e-55	EEE30260	multisynthetase complex auxiliary component p43, putative	Toxoplasma gondii VEG
ln223_Etm034C10	2e-33	XP_002371469	enhancer of rudimentary, putative	Toxoplasma gondii VEG
ln226_Etm087F12	2e-41	ABR53732	surface antigen 10	Eimeria tenella
ln227_Etm111B01	1e-24	CBZ55943	conserved hypothetical protein	Neospora caninum Liverpool
ln228_Etm111B04	4e-54	CBZ53847	hypothetical protein NCLIV_036290	Neospora caninum Liverpool
ln23_Etm023C06	0	ADI59419	glucose-6-phosphate isomerase	Eimeria tenella
ln231_Etm079D03	4e-12	CCA23875	conserved hypothetical protein	Albugo laibachii Nc14
ln232_Etm092D09	1e-70	CBZ54560	ubiquitin-conjugating enzyme, putative	Neospora caninum Liverpool
ln236_Etm041A12	2e-14	XP_002370903	hypothetical protein TGME49_015930	Toxoplasma gondii VEG
ln237_Etm030A12	4e-22	XP_001612046	ribosomal RNA large subunit methyltransferase J family protein	Babesia bovis
ln238_Etm007D02	1e-40	XP_002367652	hypothetical protein TGME49_003700	Toxoplasma gondii VEG
ln239_Etm086C02	4e-16	EEE29641	nuclear DNA-binding protein, putative	Toxoplasma gondii VEG
ln242_Etm025B02	9e-78	CBZ55177	hypothetical protein NCLIV_056020	Neospora caninum Liverpool
ln245_Etm039D04	2e-18	CBZ52370	hypothetical protein NCLIV_021580	Neospora caninum Liverpool
ln250_Etm113G05	8e-47	CCA30170	hypothetical protein NCLIV_069420	Neospora caninum Liverpool
ln251_Etm036C10	2e-87	XP_002367520	hypothetical protein TGME49_002350	Toxoplasma gondii ME49
ln255_Etm006D09	9e-93	CBZ56075	hypothetical protein NCLIV_065010	Neospora caninum Liverpool
ln256_Etm095G04	1e-56	CBZ53666	hypothetical protein NCLIV_034480	Neospora caninum Liverpool
ln257_Etm001D04	3e-26	CBZ55719	hypothetical protein NCLIV_061440	Neospora caninum Liverpool
ln261_Etm033F10	4e-59	CBZ50026	PUA domain-containing, cell cycle regulator protein, putative	Neospora caninum Liverpool
ln263_Etm088G04	2e-58	CBZ53041	signal recognition particle, putative	Neospora caninum Liverpool
ln264_Etm008C01	2e-53	CBZ54703	Nifu-pending protein	Neospora caninum Liverpool
ln267_Etm088D09	3e-50	EEE21217	conserved hypothetical protein	Toxoplasma gondii GT1
ln268_Etm091D03	2e-91	XP_002367828	dihydrolipoyl dehydrogenase, putative	Toxoplasma gondii ME49
ln27_Etm034C11	9e-77	EEE20683	conserved hypothetical protein	Toxoplasma gondii GT1
ln270_Etm008D09	1e-86	EEE23683	conserved hypothetical protein	Toxoplasma gondii GT1
ln271_Etm089F06	1e-172	XP_002366266	cAMP-dependent protein kinase catalytic subunit, putative	Toxoplasma gondii VEG
ln275_Etm036D09	9e-80	CBZ49844	ubiquitin carrier protein	Neospora caninum Liverpool
ln279_Etm022H06	2e-97	EEE20692	conserved hypothetical protein	Toxoplasma gondii GT1
ln28_Etm004G01	4e-16	XP_001024181	hypothetical protein TTHERM_00456740	Tetrahymena thermophila SB210
ln280_Etm024E06	1e-25	EEE31150	conserved hypothetical protein	Toxoplasma gondii VEG
ln282_Etm041H02	1e-163	CBZ56101	hypothetical protein NCLIV_065270	Neospora caninum Liverpool
ln287_Etm116G03	2e-27	XP_002371754	26S protease regulatory subunit 6a, putative	Toxoplasma gondii ME49
ln29_Etm031D08	1e-25	CBZ53780	hypothetical protein NCLIV_035610	Neospora caninum Liverpool
ln293_Etm028B06	5e-65	XP_002371737	elongation factor 1-gamma, putative	Toxoplasma gondii VEG
ln294_Etm092G08	9e-46	CBZ54686	DEHA2F08492p	Neospora caninum Liverpool
ln295_Etm006C01	1e-104	CBZ50289	ATP-dependent RNA helicase, putative	Neospora caninum Liverpool
ln297_Etm006D03	8e-24	CBZ55259	60S ribosomal protein L7a, putative	Neospora caninum Liverpool
ln298_Etm117B09	5e-86	EEE24502	conserved hypothetical protein	Toxoplasma gondii VEG
ln299_Etm009E06	2e-48	CBZ53506	adenosine transporter, putative	Neospora caninum Liverpool
ln301_Etm117E08	0	EEE19376	hypothetical protein TGGT1_094980	Toxoplasma gondii GT1
ln302_Etm095D12	3e-52	CAE52300	surface antigen 9	Eimeria tenella
ln303_Etm111F02	1e-126	AAR97578	mucin-like protein	Eimeria tenella
ln306_Etm114E05	7e-68	CBZ52567	hydroxyacylglutathione hydrolase, putative	Neospora caninum Liverpool
ln307_Etm031C07	1e-82	XP_002370866	60S ribosomal protein L10a, putative	Toxoplasma gondii VEG
ln308_Etm002H01	1e-123	XP_002368328	ABC transporter, putative	Toxoplasma gondii ME49
ln311_Etm004B03	4e-14	CBZ54897	conserved hypothetical protein	Neospora caninum Liverpool
ln313_Etm109F09	3e-40	XP_002368121	brix domain-containing protein	Toxoplasma gondii VEG
ln314_Etm110H07	1e-14	CBZ56074	conserved hypothetical protein	Neospora caninum Liverpool
ln316_Etm007G01	1e-66	EEE19799	vacuolar ATP synthase subunit D, putative	Toxoplasma gondii VEG
ln318_Etm018E01	6e-38	XP_002777462	tRNA pseudouridine synthase, putative	Perkinsus marinus ATCC 50983
ln319_Etm040E09	7e-35	XP_002258556	hypothetical protein, conserved in Apicomplexan species	Plasmodium knowlesi strain H
ln320_Etm004E10	6e-37	XP_002364983	prefoldin subunit 3, putative	Toxoplasma gondii VEG
ln321_Etm118G09	7e-44	CBZ50382	MSF1-like conserved region domain-containing protein, putative	Neospora caninum Liverpool
ln323_Etm007B12	2e-33	XP_002369842	3' exoribonuclease, putative	Toxoplasma gondii GT1
ln324_Etm094A02	0	CAB52368	microneme protein 5	Eimeria tenella
ln328_Etm093A03	1e-56	CBZ49886	U3 small nucleolar ribonucleoprotein protein IMP3, putative	Neospora caninum Liverpool
ln33_Etm035B12	6e-17	CBZ49718	ATP-dependent Clp protease adaptor domain-containing protein, putative	Neospora caninum Liverpool
ln333_Etm116B03	3e-46	XP_002367750	U1 small nuclear ribonucleoprotein, putative	Toxoplasma gondii VEG
ln335_Etm087G08	9e-79	ACU32857	Der1ER2	Toxoplasma gondii
ln337_Etm111E06	1e-68	CBZ52131	eukaryotic translation initiation factor 5	Neospora caninum Liverpool
ln338_Etm107H01	6e-98	EEE19215	proteasome subunit beta type, putative	Toxoplasma gondii GT1
ln340_Etm120A05	3e-22	CBZ51003	conserved hypothetical protein	Neospora caninum Liverpool
ln344_Etm120B02	1e-15	EEE28162	conserved hypothetical protein	Toxoplasma gondii VEG
ln345_Etm120D05	1e-112	CBZ53408	thiF family domain-containing protein, putative	Neospora caninum Liverpool
ln346_Etm010E06	1e-11	CBZ55802	conserved hypothetical protein	Neospora caninum Liverpool
ln347_Etm120E02	7e-14	CBZ50335	conserved hypothetical protein	Neospora caninum Liverpool
ln35_Etm002F01	9e-26	CBZ54221	reticulon domain-containing protein, putative	Neospora caninum Liverpool
ln350_Etm087A06	1e-129	CBZ51602	conserved hypothetical protein	Neospora caninum Liverpool
ln351_Etm005H08	4e-32	XP_002365326	eukaryotic translation initiation factor 3 subunit 11, putative	Toxoplasma gondii GT1
ln354_Etm120H06	9e-07	YP_361213	hsp20/alpha crystallin family protein	Carboxydothermus hydrogenoformans Z-2901
ln355_Etm011G05	4e-46	XP_002370951	hypothetical protein, conserved	Toxoplasma gondii VEG
ln356_Etm120H10	3e-58	CBZ50427	hypothetical protein NCLIV_008960	Neospora caninum Liverpool
ln358_Etm100G09	7e-99	CBZ52467	thermosome subunit	Neospora caninum Liverpool
ln360_Etm120D07	1e-26	ABQ41432	unknown	Eimeria tenella
ln362_Etm121C04	7e-22	CBZ50900	hypothetical protein NCLIV_039750	Neospora caninum Liverpool
ln369_Etm023G09	4e-55	EEE23241	MAK16 protein, putative	Toxoplasma gondii GT1
ln37_Etm005D01	1e-40	EEE24739	conserved hypothetical protein	Toxoplasma gondii GT1
ln371_Etm006A02	1e-171	CBZ52232	hypothetical protein NCLIV_020180	Neospora caninum Liverpool
ln376_Etm107E06	2e-93	CBZ50849	integral membrane protein, putative	Neospora caninum Liverpool
ln378_Etm122A01	1e-52	XP_002368473	carbonyl reductase, putative	Toxoplasma gondii ME49
ln381_Etm111B08	1e-107	CBZ52152	GH10224	Neospora caninum Liverpool
ln382_Etm122B09	2e-38	CBZ51610	conserved hypothetical protein	Neospora caninum Liverpool
ln383_Etm097F03	1e-23	EEE22302	conserved hypothetical protein	Toxoplasma gondii VEG
ln384_Etm005B01	0	CBZ51473	TCP-1/cpn60 family chaperonin, putative	Neospora caninum Liverpool
ln386_Etm114C04	9e-45	CBZ52622	hypothetical protein NCLIV_024100	Neospora caninum Liverpool
ln387_Etm122D07	5e-11	CBZ50067	conserved hypothetical protein	Neospora caninum Liverpool
ln389_Etm122E04	1e-23	XP_001610772	Ser/Arg-rich splicing factor	Babesia bovis
ln392_Etm122E08	2e-29	XP_002365041	hypothetical protein TGME49_058170	Toxoplasma gondii VEG
ln396_Etm032H10	6e-60	CBZ52712	hypothetical protein NCLIV_025010	Neospora caninum Liverpool
ln4_Etm007A07	1e-147	CBZ53390	membrane skeletal protein IMC1, putative	Neospora caninum Liverpool
ln401_Etm123A07	3e-12	XP_002368386	hypothetical protein TGME49_089610	Toxoplasma gondii ME49
ln403_Etm100D11	1e-78	EEE33606	hypothetical protein TGVEG_063880	Toxoplasma gondii VEG
ln406_Etm123B08	1e-115	CBL80638	immune mapped protein 1	Eimeria tenella
ln407_Etm003A05	4e-42	EEE25983	conserved hypothetical protein	Toxoplasma gondii GT1
ln408_Etm123C07	7e-20	ABQ41432	unknown	Eimeria tenella
ln409_Etm005C06	8e-29	EEE25472	DnaJ domain-containing protein, putative	Toxoplasma gondii GT1
ln41_Etm011E07	1e-135	CAE52311	surface antigen 15	Eimeria tenella
ln410_Etm123C10	3e-12	XP_002368109	RNA 3' terminal phosphate cyclase, putative	Toxoplasma gondii VEG
ln411_Etm112F12	1e-109	XP_002366977	mitotic checkpoint protein BUB3, putative	Toxoplasma gondii VEG
ln418_Etm102F03	4e-91	CBZ56178	diphthine synthase, putative	Neospora caninum Liverpool
ln42_Etm039B11	1e-127	XP_002370329	methionine aminopeptidase, type II, putative	Toxoplasma gondii GT1
ln421_Etm106G04	6e-07	EEE24137	conserved hypothetical protein	Toxoplasma gondii GT1
ln422_Etm121B08	3e-40	XP_002365030	hypothetical protein, conserved	Toxoplasma gondii VEG
ln425_Etm004D03	9e-46	XP_002370071	serine/threonine protein phosphatase, putative	Toxoplasma gondii ME49
ln426_Etm081H07	1e-46	XP_002365415	hypothetical protein TGME49_063150	Toxoplasma gondii ME49
ln428_Etm123H06	1e-58	XP_002370050	hypothetical protein, conserved	Toxoplasma gondii ME49
ln430_Etm124D09	3e-58	EEE32007	GTP-binding protein, putative	Toxoplasma gondii VEG
ln431_Etm105H05	1e-34	CBZ53377	DNA-directed RNA polymerase II, putative	Neospora caninum Liverpool
ln433_Etm032G09	1e-40	EEE20117	conserved hypothetical protein	Toxoplasma gondii GT1
ln436_Etm041E12	1e-17	CBZ53440	conserved hypothetical protein	Neospora caninum Liverpool
ln437_Etm033C07	2e-92	XP_002368935	hypothetical protein, conserved	Toxoplasma gondii ME49
ln439_Etm122F05	1e-75	CBZ52367	hypothetical protein NCLIV_021550	Neospora caninum Liverpool
ln442_Etm028H05	1e-103	XP_002368767	dihydrouridine synthase domain-containing protein	Toxoplasma gondii ME49
ln446_Etm024D03	2e-74	XP_002372033	uracil-DNA glycosylase, putative	Toxoplasma gondii VEG
ln447_Etm040F02	1e-43	CBZ52420	ubiquitin carrier protein	Neospora caninum Liverpool
ln45_Etm039H07	1e-109	EEE30520	GTP-binding protein erg, putative	Toxoplasma gondii VEG
ln452_Etm007E02	5e-49	ACJ05629	24B	Neospora caninum Liverpool
ln453_Etm105G09	0	EEE26779	inosine-5'-monophosphate dehydrogenase, putative	Toxoplasma gondii GT1
ln454_Etm087E08	2e-90	XP_002370322	vacuolar ATP synthase subunit E, putative	Toxoplasma gondii VEG
ln455_Etm125D09	1e-140	CAE52296	surface antigen 4	Eimeria tenella
ln457_Etm125D11	6e-43	EEE23152	conserved hypothetical protein	Toxoplasma gondii GT1
ln460_Etm095B12	0	CBZ52105	conserved hypothetical protein	Neospora caninum Liverpool
ln461_Etm125E07	1e-70	CAE52296	surface antigen 4	Eimeria tenella
ln464_Etm095D05	1e-18	CBZ52171	hypothetical protein NCLIV_019600	Neospora caninum Liverpool
ln466_Etm125F12	5e-69	CBZ49566	conserved hypothetical protein	Neospora caninum Liverpool
ln468_Etm023F03	0	CAI72624	SERPIN1 protein precursor	Eimeria tenella
ln47_Etm041H12	3e-69	CBZ51086	cyclophilin, putative	Neospora caninum Liverpool
ln471_Etm105F07	8e-13	CAE52296	surface antigen 4	Eimeria tenella
ln475_Etm111F08	6e-18	EEE33355	conserved hypothetical protein	Toxoplasma gondii VEG
ln478_Etm035B04	1e-116	XP_002367322	ADP/ATP carrier, putative	Toxoplasma gondii VEG
ln479_Etm033H06	8e-59	XP_002368315	ubiquinol-cytochrome C reductase complex 14 kDa protein, putative	Toxoplasma gondii VEG
ln483_Etm003D06	2e-81	CBZ54258	hypothetical protein NCLIV_046900	Neospora caninum Liverpool
ln485_Etm089F05	0	XP_002366379	60S ribosomal protein L3, putative	Toxoplasma gondii VEG
ln489_Etm011D02	0	ABO93633	isocitrate dehydrogenase 2	Toxoplasma gondii
ln491_Etm019B06	4e-83	XP_002366423	splicing factor 3A subunit 2, putative	Toxoplasma gondii VEG
ln492_Etm024A12	1e-55	EEE23290	DHHC domain-containing protein, putative	Toxoplasma gondii GT1
ln494_Etm035F01	2e-45	EEE21140	ribosomal protein S9, putative	Toxoplasma gondii GT1
ln495_Etm003A03	2e-22	XP_002364691	prefoldin subunit 5, putative	Toxoplasma gondii VEG
ln497_Etm111B02	1e-110	XP_002368140	40S ribosomal protein S3a, putative	Toxoplasma gondii VEG
ln500_Etm005G11	5e-74	EEE25661	PWI domain-containing protein, putative	Toxoplasma gondii GT1
ln501_Etm033A09	3e-21	XP_002368302	erv1-alr family domain-containing protein	Toxoplasma gondii VEG
ln502_Etm031F01	1e-51	CAE52314	surface antigen 3	Eimeria tenella
ln503_Etm033E09	1e-124	CAE52306	surface antigen 14	Eimeria tenella
ln505_Etm028D06	6e-46	CBZ54223	elongation factor 1-beta	Neospora caninum Liverpool
ln508_Etm109C03	7e-29	CBZ51342	hypothetical protein NCLIV_044070	Neospora caninum Liverpool
ln509_Etm086G03	1e-144	XP_002368408	eukaryotic translation initiation factor 3 delta subunit, putative	Toxoplasma gondii VEG
ln510_Etm118C10	2e-32	CBZ53819	polymerase (RNA) II (DNA directed) polypeptide F	Neospora caninum Liverpool
ln513_Etm039G01	3e-45	EEE29331	ribose 5-phosphate isomerase, putative	Toxoplasma gondii VEG
ln516_Etm087C03	1e-89	CAJ20382	hypothetical protein, conserved	Toxoplasma gondii RH
ln518_Etm004F06	1e-113	CBZ51945	CAMP-dependent protein kinase regulatory subunit, putative	Neospora caninum Liverpool
ln520_Etm120G10	3e-55	CBZ50097	gk24670	Neospora caninum Liverpool
ln521_Etm017D03	2e-25	CBZ52736	Gbp1p protein, putative	Neospora caninum Liverpool
ln522_Etm103E09	3e-80	XP_002371951	rhomboid family domain-containing protein	Toxoplasma gondii ME49
ln523_Etm010C02	1e-37	EEE24764	small seven transmembrane domain-containing protein, putative	Toxoplasma gondii GT1
ln524_Etm002A02	7e-15	CBZ53699	conserved hypothetical protein	Neospora caninum Liverpool
ln525_Etm001G08	5e-60	EEE26668	conserved hypothetical protein	Toxoplasma gondii GT1
ln527_Etm004A08	3e-78	CBZ51738	longevity-assurance (LAG1) domain-containing protein	Neospora caninum Liverpool
ln528_Etm095C06	6e-99	XP_002368454	succinyl-CoA ligase alpha subunit, putative	Toxoplasma gondii VEG
ln53_Etm020G12	2e-72	XP_002260305	hypothetical protein, conserved in Apicomplexan species	Plasmodium knowlesi strain H
ln530_Etm007A03	1e-103	CBZ51769	bystin, putative	Neospora caninum Liverpool
ln533_Etm032H03	4e-93	XP_002368965	sedoheptulose-1,7 bisphosphatase, putative	Toxoplasma gondii VEG
ln534_Etm095B07	0	EEE19233	DEAD/DEAH box helicase, putative	Toxoplasma gondii GT1
ln535_Etm007C07	2e-27	CBZ52674	Arabidopsis thaliana At4g37120/C7A10_240	Neospora caninum Liverpool
ln536_Etm037G11	7e-35	CBZ55899	conserved hypothetical protein	Neospora caninum Liverpool
ln537_Etm121H11	7e-47	CBZ54460	conserved hypothetical protein	Neospora caninum Liverpool
ln538_Etm123B09	1e-44	EEE23275	ribosomal protein L7, putative	Toxoplasma gondii GT1
ln539_Etm007E10	4e-85	XP_002365873	casein kinase II beta chain, putative	Toxoplasma gondii VEG
ln541_Etm033A05	8e-80	XP_002368660	heat shock protein 40, putative	Toxoplasma gondii VEG
ln542_Etm128A07	1e-177	EEE26922	conserved hypothetical protein	Toxoplasma gondii GT1
ln543_Etm111G04	0	CBZ52207	lysyl-tRNA synthetase, putative	Neospora caninum Liverpool
ln546_Etm110A07	3e-74	XP_002370236	eukaryotic translation initiation factor 3, putative	Toxoplasma gondii VEG
ln552_Etm128C02	3e-30	AAR97578	mucin-like protein	Eimeria tenella
ln554_Etm001C07	1e-61	CBZ53155	myosin light chain TgMLC1, putative	Neospora caninum Liverpool
ln557_Etm087H05	2e-25	EEE30760	glyoxalase, putative	Toxoplasma gondii VEG
ln558_Etm006G01	1e-100	EEE23864	eukaryotic porin domain-containing protein, putative	Toxoplasma gondii GT1
ln56_Etm079G04	2e-33	EEE33849	sphingomyelin phosphodiesterase, putative	Toxoplasma gondii VEG
ln563_Etm010F06	1e-114	ABQ41430	unknown	Eimeria tenella
ln568_Etm002A06	3e-92	EEE30142	conserved hypothetical protein	Toxoplasma gondii VEG
ln57_Etm079G06	7e-34	EEE24681	ADP-ribosylation factor GTPase-activating protein, putative	Toxoplasma gondii VEG
ln572_Etm128G01	1e-68	XP_002364293	cytochrome c oxidase subunit II, putative	Toxoplasma gondii VEG
ln573_Etm128F03	1e-29	EEE27637	cysteine-rich secretory protein, putative	Toxoplasma gondii VEG
ln574_Etm128G06	3e-99	EEE33903	zinc finger (C3HC4 RING finger) protein	Toxoplasma gondii VEG
ln575_Etm100F09	6e-49	CBZ53106	hypothetical protein NCLIV_028950	Neospora caninum Liverpool
ln577_Etm004E07	5e-51	XP_002369420	hypothetical protein TGME49_053640	Toxoplasma gondii VEG
ln578_Etm091E10	1e-103	CAE52305	surface antigen 19	Eimeria tenella
ln580_Etm004D10	1e-69	CAE52305	surface antigen 19	Eimeria tenella
ln582_Etm008A10	0	XP_002369663	actin	Neospora caninum Liverpool
ln583_Etm128H07	1e-142	AAA16457	surface antigen	Eimeria tenella
ln585_Etm028D10	7e-54	CBZ54561	hypothetical protein NCLIV_049900	Neospora caninum Liverpool
ln586_Etm120C02	0	CBZ49679	elongation factor 1-alpha	Neospora caninum Liverpool
ln587_Etm029D05	6e-72	XP_001238692	hypothetical protein	Eimeria tenella
ln59_Etm024C06	5e-94	CBZ54406	ER lumen protein retaining receptor	Neospora caninum Liverpool
ln6_Etm111B05	1e-124	XP_002370973	hypothetical protein, conserved	Toxoplasma gondii VEG
ln63_Etm004E05	7e-66	CBZ52031	50S ribosomal protein L3, putative	Neospora caninum Liverpool
ln65_Etm008E02	6e-58	XP_002367627	hypothetical protein, conserved	Toxoplasma gondii VEG
ln68_Etm023B04	4e-45	XP_002368220	RNA polymerase, putative	Toxoplasma gondii VEG
ln69_Etm004A06	2e-17	CBZ52061	hydrolase Cof	Neospora caninum Liverpool
ln7_Etm008G07	2e-10	CBZ51742	conserved hypothetical protein	Neospora caninum Liverpool
ln71_Etm019F04	4e-35	CBZ52834	DIS3-like exonuclease 1	Neospora caninum Liverpool
ln73_Etm084G08	8e-62	CBZ52065	YGR231Cp-like protein	Neospora caninum Liverpool
ln74_Etm035H02	1e-114	XP_002370768	GTP binding protein, putative	Toxoplasma gondii VEG
ln78_Etm039H03	1e-118	CAE52298	surface antigen 8	Eimeria tenella
ln80_Etm003E07	2e-84	XP_002368823	hypothetical protein, conserved	Toxoplasma gondii ME49
ln81_Etm087C02	5e-18	XP_002369645	RWD domain-containing protein	Toxoplasma gondii VEG
ln82_Etm120D04	4e-62	CAE52304	surface antigen 13	Eimeria tenella
ln83_Etm003G08	1e-138	CBZ50660	hypothetical protein NCLIV_011270	Neospora caninum Liverpool
ln85_Etm079D01	3e-29	XP_002371564	hypothetical protein TGME49_020390	Toxoplasma gondii VEG
ln87_Etm089H04	1e-130	EEE21790	U2 snRNP auxiliary factor, putative	Toxoplasma gondii VEG
ln89_Etm033F03	2e-62	XP_002371678	RNA recognition motif domain-containing protein	Toxoplasma gondii GT1
ln90_Etm090B07	3e-27	CBZ50808	sm protein	Neospora caninum Liverpool
ln93_Etm090G06	0	ADP36999	glyceraldehyde-3-phosphate dehydrogenase	Eimeria tenella
ln95_Etm083G09	3e-29	CBZ55226	conserved hypothetical protein	Neospora caninum Liverpool
ln96_Etm004G02	4e-19	EEE34294	RNA binding motif-containing protein, putative	Toxoplasma gondii VEG
ln98_Etm091C05	7e-18	CBZ51894	conserved hypothetical protein	Neospora caninum Liverpool
ln99_Etm024G01	6e-48	EEE26944	conserved hypothetical protein	Toxoplasma gondii GT1
