# Supplementary material for: Characterisation of full-length cDNA sequences provides insights into the Eimeria tenellatranscriptome
Source: BMC Genomics. 2012 Jan 13;13:21. doi: 10.1186/1471-2164-13-21 (PMC3315734; doi:10.1186/1471-2164-13-21)
Supplement: Additional file 10 — Secretory proteins predicted from the full-length cDNA sequences of Eimeria tenella. List of Eimeria tenella full-length cDNA sequences predicted to code for secretory proteins together with the corresponding evidences based on the results of SignalP, TMHMM, GPI SOM and WoLF PSORT analyses, and details of functional annotation based on BLASTX similarity search. [file 1471-2164-13-21-S10.XLSX]

## Sheet: Sheet1
Sequence ID	Signal peptide	Transmembrane	GPI anchor	WoLF PSORT	BLASTX	Accession number	Organism	E-value
cn1276_Etm003C06	Yes	No	No	Extracellular	Conserved hypothetical protein	EEE32262	Toxoplasma gondii VEG	2e-13
cn1809_Etm004B04	Yes	No	No	Extracellular	Antigen	AAA29080	Eimeria acervulina	4e-17
ln206_Etm109C04	Yes	No	No	Extracellular	Conserved hypothetical protein	EEE29837	Toxoplasma gondii VEG	4e-19
ln221_Etm014H01	Yes	No	No	Extracellular	Conserved hypothetical protein	XP_002365456	Toxoplasma gondii ME49	1e-12
ln231_Etm079D03	Yes	No	No	Extracellular	Conserved hypothetical protein	CCA23875	Albugo laibachii Nc14	4e-12
ln303_Etm111F02	Yes	No	No	Extracellular	Mucin-like protein	AAR97578	Eimeria tenella	1e-126
ln422_Etm121B08	Yes	No	No	Extracellular	Conserved hypothetical protein	XP_002365030	Toxoplasma gondii ME49	3e-40
ln461_Etm125E07	Yes	No	No	Mitochondria	Surface antigen 4	CAE52296	Eimeria tenella	1e-70
ln552_Etm128C02	Yes	No	No	Plasmid	Mucin-like protein	AAR97578	Eimeria tenella	3e-30
ln63_Etm004E05	Yes	No	No	Extracellular	50S ribosomal protein L3	CBZ52031	Neospora caninum Liverpool	7e-66
ln65_Etm008E02	Yes	No	No	Mitochondria	Conserved hypothetical protein	XP_002367627	Toxoplasma gondii ME49	6e-58
cn1033_Etm030D02	Yes	No	No	Extracellular	No significant hits
cn1070_Etm102F05	Yes	No	No	Extracellular	No significant hits
cn262_Etm096C10	Yes	No	No	Extracellular	No significant hits
cn37_Etm024F10	Yes	No	No	Extracellular	No significant hits
ln246_Etm113D10	Yes	No	No	Extracellular	No significant hits
ln331_Etm011G07	Yes	No	No	Extracellular	No significant hits
ln359_Etm121A08	Yes	No	No	Extracellular	No significant hits
ln385_Etm005C12	Yes	No	No	Extracellular	No significant hits
ln413_Etm003E02	Yes	No	No	Mitochondria	No significant hits
ln414_Etm010F07	Yes	No	No	Extracellular	No significant hits
ln43_Etm109G06	Yes	No	No	Extracellular	No significant hits
ln498_Etm102A04	Yes	No	No	Extracellular	No significant hits
ln569_Etm128F02	Yes	No	No	Extracellular	No significant hits
ln75_Etm004B08	Yes	No	No	Mitochondria	No significant hits
