# Supplementary material for: Characterisation of full-length cDNA sequences provides insights into the Eimeria tenellatranscriptome
Source: BMC Genomics. 2012 Jan 13;13:21. doi: 10.1186/1471-2164-13-21 (PMC3315734; doi:10.1186/1471-2164-13-21)
Supplement: Additional file 11 — Membrane proteins predicted from the full-length cDNA sequences of Eimeria tenella. List of Eimeria tenella full-length cDNA sequences predicted to code for membrane proteins together with the corresponding evidences based on the results of SignalP, TMHMM, GPI SOM and WoLF PSORT analyses, and details of functional annotation based on BLASTX similarity search. [file 1471-2164-13-21-S11.XLSX]

## Sheet: Sheet1
Sequence ID	Signal peptide	Transmembrane	GPI anchor	WoLF PSORT	BLASTX	Accession number	Organism	E-value
cn1314_Etm004E01	Yes	Yes	Yes	Extracellular	Surface antigen 19	CAE52305	Eimeria tenella	4e-98
cn139_Etm014A05	Yes	No	Yes	Extracellular	Surface antigen 7	CAE52294	Eimeria tenella	3e-68
cn170_Etm087H03	Yes	Yes	Yes	Extracellular	Surface antigen 16	CAE52303	Eimeria tenella	1e-143
cn172_Etm002E02	Yes	Yes	Yes	Mitochondria	Surface antigen 17	CAE52302	Eimeria tenella	1e-131
cn425_Etm041A07	Yes	Yes	Yes	Extracellular	Surface antigen 11	CAE52299	Eimeria tenella	1e-74
cn536_Etm024C09	Yes	No	Yes	Extracellular	Surface antigen 11	CAE52299	Eimeria tenella	1e-114
cn543_Etm077D07	Yes	No	Yes	Extracellular	Surface antigen 9	CAE52300	Eimeria tenella	9e-75
cn840_Etm111G02	Yes	No	Yes	Extracellular	Surface antigen 22	CAE52312	Eimeria tenella	1e-111
cn966_Etm005F11	Yes	No	Yes	Extracellular	Surface antigen 12	CAE52295	Eimeria tenella	1e-133
ln101_Etm005H12	Yes	Yes	No	Extracellular	Predicted protein _x0001_	XP_001757728	Physcomitrella patens subsp. patens	2e-40
ln107_Etm020B01	Yes	Yes	Yes	Mitochondria	Surface antigen 6	CAE52297	Eimeria tenella	1e-143
ln154_Etm102E02	Yes	Yes	No	Extracellular	50S ribosomal protein L3	EEE27039	Toxoplasma gondii GT1	1e-99
ln199_Etm019G05	Yes	No	Yes	Extracellular	Surface antigen 18	CAE52309	Eimeria tenella	8e-45
ln226_Etm087F12	Yes	Yes	Yes	Extracellular	Surface antigen 10	ABR53732	Eimeria tenella	2e-41
ln287_Etm116G03	Yes	Yes	No	Extracellular	26S protease regulatory subunit 6a	XP_002371754	Toxoplasma gondii ME49_x0001_	2e-27
ln33_Etm035B12	Yes	Yes	No	Extracellular	ATP-dependent Clp protease adaptor domain-containing protein	CBZ49718	Neospora caninum Liverpool	6e-17
ln383_Etm097F03	Yes	No	Yes	Extracellular	Conserved hypothetical protein	EEE22302	Toxoplasma gondii GT1_x0001_	1e-23
ln408_Etm123C07	Yes	Yes	No	Endoplasmic reticulum	Unknown	ABQ41432	Eimeria tenella	7e-20
ln421_Etm106G04	Yes	Yes	No	Extracellular	Conserved hypothetical protein	EEE24137	Toxoplasma gondii GT1	6e-07
ln455_Etm125D09	Yes	No	Yes	Extracellular	Surface antigen 4	CAE52296	Eimeria tenella	1e-140
ln471_Etm105F07	Yes	No	Yes	Extracellular	Surface antigen 4	CAE52296	Eimeria tenella	8e-13
ln495_Etm003A03	Yes	Yes	No	Extracellular	Prefoldin subunit 5	XP_002364691	Toxoplasma gondii ME49	2e-22
ln503_Etm033E09	Yes	No	Yes	Extracellular	Surface antigen 14	CAE52306	Eimeria tenella	1e-124
ln527_Etm004A08	Yes	Yes	No	Plasma membrane	Longevity-assurance (LAG1) domain-containing protein	CBZ51738	Neospora caninum Liverpool	3e-78
ln573_Etm128F03	Yes	Yes	Yes	Extracellular	Cysteine-rich secretory protein	EEE27637	Toxoplasma gondii VEG	1e-29
ln574_Etm128G06	Yes	Yes	No	Plasma membrane	Zinc finger (C3HC4 RING finger) protein	EEE33903	Toxoplasma gondii VEG	3e-99
ln578_Etm091E10	Yes	No	Yes	Extracellular	Surface antigen 19	CAE52305	Eimeria tenella	1e-103
ln580_Etm004D10	Yes	No	Yes	Extracellular	Surface antigen 19	CAE52305	Eimeria tenella	1e-69
ln583_Etm128H07	Yes	Yes	No	Extracellular	Surface antigen	AAA16457	Eimeria tenella	1e-142
ln69_Etm004A06	Yes	Yes	No	Extracellular	Hydrolase Cof	CBZ52061	Neospora caninum Liverpool	2e-17
ln78_Etm039H03	Yes	Yes	Yes	Extracellular	Surface antigen 8	CAE52298	Eimeria tenella	1e-118
cn1313_Etm009F01	Yes	No	Yes	Extracellular	No significant hits
cn1478_Etm008B03	Yes	Yes	No	Extracellular	No significant hits
cn517_Etm113B12	Yes	Yes	No	Extracellular	No significant hits
cn674_Etm003A07	Yes	Yes	No	Extracellular	No significant hits
ln117_Etm096D08	Yes	Yes	No	Extracellular	No significant hits
ln159_Etm003E03	Yes	Yes	No	Endoplasmic reticulum	No significant hits
ln175_Etm105F06	Yes	Yes	No	Extracellular	No significant hits
ln235_Etm112B02	Yes	Yes	No	Endoplasmic reticulum	No significant hits
ln309_Etm095D09	Yes	Yes	No	Extracellular	No significant hits
ln310_Etm003F03	Yes	Yes	No	Extracellular	No significant hits
ln322_Etm118G11	Yes	Yes	No	Endoplasmic reticulum	No significant hits
ln325_Etm002B07	Yes	Yes	No	Extracellular	No significant hits
ln353_Etm120G08	Yes	Yes	No	Extracellular	No significant hits
ln366_Etm100G08	Yes	Yes	No	Extracellular	No significant hits
ln374_Etm095G07	Yes	Yes	No	Extracellular	No significant hits
ln377_Etm101C02	Yes	Yes	No	Cytosol	No significant hits
ln388_Etm122E03	Yes	Yes	No	Plasma membrane	No significant hits
ln390_Etm099C07	Yes	Yes	No	Extracellular	No significant hits
ln394_Etm007C02	Yes	No	Yes	Extracellular	No significant hits
ln399_Etm003F02	Yes	Yes	No	Extracellular	No significant hits
ln405_Etm101F08	Yes	Yes	No	Extracellular	No significant hits
ln448_Etm006G05	Yes	Yes	No	Extracellular	No significant hits
ln484_Etm006F11	Yes	No	Yes	Extracellular	No significant hits
ln493_Etm086A02	Yes	Yes	No	Mitochondria	No significant hits
ln507_Etm102B10	Yes	Yes	Yes	Extracellular	No significant hits
ln553_Etm003B01	Yes	Yes	No	Plasma membrane	No significant hits
ln562_Etm128E01	Yes	Yes	No	Plasma membrane	No significant hits
ln584_Etm033D11	Yes	Yes	No	Extracellular	No significant hits
ln60_Etm079G09	Yes	No	Yes	Extracellular	No significant hits
